# Supplementary material for: Integrative modelling of tumour DNA methylation quantifies the contribution of metabolism
Source: Nat Commun. 2016 Dec 14;7:13666. doi: 10.1038/ncomms13666 (PMC5171841; doi:10.1038/ncomms13666)
Supplement: Supplementary Data 1 — Complete list of variables used in the integrative modeling of DNA methylation for each cancer type. [file ncomms13666-s2.xlsx]

## Sheet: variables and scores int. model
Supplementary Data 1. Complete list of variables used in the integrative modeling of DNA methylation for each cancer type
			PRAD						COAD						BRCA						KIRC						BLCA						LIHC						LUAD						LGG
Color key			variable	RF score average local methylation	EL score average local methylation	RF score average cancer gene methylation	EL score average cancer gene methylation		variable	RF score average local methylation	EL score average local methylation	RF score average cancer gene methylation	EL score average cancer gene methylation		variable	RF score average local methylation	EL score average local methylation	RF score average cancer gene methylation	EL score average cancer gene methylation		variable	RF score average local methylation	EL score average local methylation	RF score average cancer gene methylation	EL score average cancer gene methylation		variable	RF score average local methylation	EL score average local methylation	RF score average cancer gene methylation	EL score average cancer gene methylation		variable	RF score average local methylation	EL score average local methylation	RF score average cancer gene methylation	EL score average cancer gene methylation		variable	RF score average local methylation	EL score average local methylation	RF score average cancer gene methylation	EL score average cancer gene methylation		variable	RF score average local methylation	EL score average local methylation	RF score average cancer gene methylation	EL score average cancer gene methylation
Copy Number Variations			gleason_score	0.204155	15.1393	0.298638	18.5185		gender	-0.0377739	10.2925	0.196686	15.5556		menopause_status	0.196536	33.7693	0.219411	20		AGE	0.0402148	27.9213	0.0482096	25.9259		AGE	0.0216891	17.3913	0.00815302	14.0741		AGE	1.88787	74.7863	0.14987	23.7037		AGE	0.320731	32.381	0.241645	16.2963		AGE	1.04549	47.4654	1.03402	35.5556
Mutations			number_of_lymphnodes_positive_by_he	0.211082	18.0144	0.250897	20.7407		race	-0.0683659	10.0993	-0.0799347	8.88889		race	0.175868	26.9124	0.376244	30.3704		AJCC.METASTASIS.PATHOLOGIC.PM	0.371534	19.6802	0.423822	13.3333		AJCC.METASTASIS.PATHOLOGIC.PM	0.279324	9.52381	0.552685	15.5556		AJCC.METASTASIS.PATHOLOGIC.PM	-0.0160593	9.82906	1.03958	20.7407		AJCC.METASTASIS.PATHOLOGIC.PM	0.050832	16.6667	0.417024	27.4074		ECOG.SCORE	-0.00870591	30.8756	-0.058622	22.2222
Methionine cycle enzymes			residual_tumor	0.175065	13.9488	0.0521838	17.7778		ethnicity	0	3.47682	0	1.48148		age_at_diagnosis	0.478831	43.9952	0.469119	45.1852		AJCC.NODES.PATHOLOGIC.PN	-0.0268636	21.0332	0.184455	20		AJCC.NODES.PATHOLOGIC.PN	0.73669	10.4555	0.662854	14.0741		AJCC.NODES.PATHOLOGIC.PN	-0.0279743	6.41026	0.666061	22.2222		AJCC.NODES.PATHOLOGIC.PN	0.0876963	20	0.80665	28.1481		FAMILY.HISTORY.OF.CANCER	0.222439	22.7343	0.258683	22.963
Other SGOC enzymes			psa_value	0.120132	30.9748	0.225942	21.4815		history_other_malignancy	-0.0334219	9.10596	0.00138943	5.92593		margin_status	-0.0796252	32.2235	-0.0932568	24.4444		AJCC.PATHOLOGIC.TUMOR.STAGE	0.688033	28.1673	0.380468	20.7407		AJCC.PATHOLOGIC.TUMOR.STAGE	0.192361	3.20911	0.773867	13.3333		AJCC.PATHOLOGIC.TUMOR.STAGE	-0.0468688	15.5983	0.820894	13.3333		AJCC.PATHOLOGIC.TUMOR.STAGE	0.243069	10	0.666066	10.3704		FAMILY.HISTORY.OF.PRIMARY.BRAIN.TUMOR	0.109839	16.129	0.350326	11.8519
SAM-metabolizing enzymes			age_at_initial_pathologic_diagnosis	0.099532	24.4834	0.0452527	28.1481		history_neoadjuvant_treatment	0	0	0	0		lymph_nodes_examined_count	-0.0153386	28.4582	0.0159199	20		AJCC.TUMOR.PATHOLOGIC.PT	0.903703	33.7023	0.746861	14.8148		AJCC.TUMOR.PATHOLOGIC.PT	0.541407	5.59006	0.950249	11.1111		AJCC.TUMOR.PATHOLOGIC.PT	0.248162	27.1368	1.23538	20		AJCC.TUMOR.PATHOLOGIC.PT	0.30002	14.2857	1.12512	20		GENDER	0.125097	19.0476	2.51159	31.8519
Transcription Factors			clinical_T	-0.0140299	15.0943	-0.0212347	17.037		ajcc_tumor_pathologic_pt	-0.146666	9.85099	-0.252697	8.88889		lymph_nodes_examined	0.142122	22.5129	0.0805733	6.66667		GENDER	0.469907	26.6913	1.69329	22.2222		ANGIOLYMPHATIC.INVASION	0.0801333	10.352	0.150283	8.14815		ECOG.SCORE	-0.0888461	27.9915	-0.065895	20		ECOG.SCORE	0.0419181	14.7619	-0.0143267	21.4815		HAY.FEVER.HISTORY	-0.0299186	23.1951	0.0856272	22.2222
Chromatin Remodelers			pathologic_N	0.130868	11.3657	0.370421	25.9259		ajcc_nodes_pathologic_pn	-0.157302	11.2031	0.00834596	7.40741		lymph_nodes_examined_he_count	0.181146	20.3329	0.231465	11.8519		LATERALITY	0.000280518	27.1833	0.0842902	17.7778		CLIN.T.STAGE	-0.00756909	16.1491	0.25377	40.7407		FAMILY.HISTORY.CANCER.NUMBER.RELATIVES	0.106471	28.8462	-0.0618114	20		GENDER	0.392891	36.1905	1.52467	15.5556		HEADACHE.HISTORY	0.011208	15.5146	0.398087	12.5926
Clinical factors			pathologic_T	0.291678	19.6092	0.251418	17.7778		ajcc_metastasis_pathologic_pm	-0.0735741	16.6115	0.0231803	7.40741		ajcc_tumor_pathologic_pt	-0.103569	30.0436	0.191849	20.7407		LONGEST.DIMENSION	0.189555	27.0603	0.116801	15.5556		ECOG.SCORE	-0.130756	18.7371	0.157446	25.1852		FAMILY.HISTORY.OF.CANCER	0.151315	8.76068	0.548629	24.4444		HISTORY.OTHER.MALIGNANCY	0.223456	17.1429	0.657251	18.5185		HISTOLOGICAL.DIAGNOSIS	0.47479	16.5899	0.591435	20.7407
			race	0.0149102	12.3315	-0.0850221	11.8519		ajcc_pathologic_tumor_stage	-0.0436923	8.69205	-0.0243156	5.92593		ajcc_nodes_pathologic_pn	0.33302	22.7507	0.306875	21.4815		LYMPH.NODE.EXAMINED.COUNT	0.0462119	20.2952	0.0613242	16.2963		GENDER	0.106973	3.93375	1.16518	5.92593		GENDER	0.124391	10.8974	1.5971	17.037		KARNOFSKY.PERFORMANCE.SCORE	-0.01617	23.8095	0.0877717	17.7778		HISTORY.OTHER.MALIGNANCY	0.083787	10.9063	0.316568	9.62963
			FOXA1_mut	1.14519	76.3028	0.0386597	28.1481		residual_tumor	-0.00841839	13.7693	0.00922938	8.88889		ajcc_metastasis_pathologic_pm	-0.0152091	31.3516	0.271904	22.963		RACE	0.100396	19.8032	0.236319	24.4444		HISTOLOGICAL.SUBTYPE	0.117535	9.93789	0.854777	13.3333		HISTORY.HEPATO.CARCINOMA.RISK.FACTORS	0.217787	34.4017	1.07073	19.2593		LOCATION.LUNG.PARENCHYMA	-0.0638128	22.8571	-0.0286528	17.7778		ICD.10	0.108781	26.5745	0.389285	30.3704
			FRG2B_mut	0	16.0602	0	14.0741		vital_status	-0.0590498	11.8653	-0.0656378	12.5926		ajcc_pathologic_tumor_stage	-0.00809888	19.9762	0.106205	14.8148		BAP1_mut	0.0981022	25.5843	0.00713999	11.1111		LYMPH.NODES.EXAMINED.HE.COUNT	0.0816559	32.0911	0.00521239	17.7778		HISTORY.OTHER.MALIGNANCY	0.0310842	10.6838	0.848972	25.9259		LONGEST.DIMENSION	0.243824	16.6667	0.180303	18.5185		ICD.O.3.HISTOLOGY	0.465237	23.5023	1.10404	27.4074
TCGA cancer names			MUC17_mut	-0.041929	18.9128	-0.0690676	25.1852		tumor_status	-0.0513334	6.95364	-0.0114976	4.44444		er_status_by_ihc	2.27606	38.9219	0.647863	21.4815		MUC4_mut	-0.0216394	26.1993	-0.0556769	16.2963		RACE	0.248494	5.2795	0.752683	14.8148		INITIAL.WEIGHT	0.180762	48.0769	0.334223	20		RACE	0.239508	19.0476	0.436186	36.2963		ICD.O.3.SITE	0.0161505	24.8848	0.931435	34.0741
prostate=PRAD			SPOP_mut	1.19372	43.6433	0.554437	19.2593		cea_level_pretreatment	-0.149203	11.7274	0.113944	6.66667		er_status_ihc_Percent_Positive	0.782411	38.1292	1.05015	46.6667		PBRM1_mut	0.499193	39.7294	0.261356	27.4074		SMOKING.YEAR.STARTED	0.167663	23.0849	-0.0400982	31.1111		RACE	0.365127	4.05983	0.671625	21.4815		RESIDUAL.TUMOR	0.0980108	19.5238	0.504459	10.3704		INITIAL.WEIGHT	0.0107154	58.3717	0.480984	37.037
colon= COAD			TP53_mut	0.248116	21.3163	0.185125	25.9259		specimen_non_node_tumor_deposits	-0.0465854	7.89183	0.0932943	5.92593		pr_status_by_ihc	1.03006	27.2295	0.555317	15.5556		SETD2_mut	0.245184	39.6064	0.502641	26.6667		WEIGHT	0.0130596	23.1884	-0.0265046	18.5185		RESIDUAL.TUMOR	0.128801	30.5556	0.882268	21.4815		SMOKING.PACK.YEARS	0.290444	32.381	0.313568	33.3333		IS.FFPE	0.0396919	2.91859	0.112614	13.3333
breast=BRCA			PTEN_cn	0.704869	19.9461	0.554295	20		vascular_invasion_indicator	-0.0441425	9.29912	-0.205451	5.92593		pr_status_ihc_percent_positive	0.663055	30.1229	0.115986	15.5556		VHL_mut	0.0451928	22.3862	0.135373	25.1852		ARID1A_mut	0.0233995	18.6335	-0.020148	24.4444		ABCA13_mut	0.00514124	22.8632	0.0625604	22.2222		CSMD3_mut	0.162483	13.3333	0.0582674	17.7778		KARNOFSKY.PERFORMANCE.SCORE	0.438869	28.5714	0.290144	22.2222
kidney=KIRC			LCP1_cn	0.91533	34.8158	0.44463	20.7407		perineural_invasion	0.0321594	8.83002	-0.15607	3.7037		her2_status_by_ihc	0.369699	23.8208	0.311782	20.7407		ARHGAP26_cn	0.186869	12.6691	0.223178	9.62963		EP300_mut	-0.0464763	15.528	0.056322	22.2222		ALB_mut	0.217574	51.9231	0.0924485	13.3333		FAT3_mut	0.00553393	27.619	-0.0874995	11.8519		LATERALITY	0.00800266	18.2796	0.368963	17.7778
bladder=BLCA			EGR3_cn	1.21877	29.5373	0.274943	25.1852		kras_gene_analysis_indicator	-0.00249893	9.98896	0.0328359	7.40741		CDH1_mut	0.312295	37.2572	0.508356	42.2222		DOCK2_cn	0.0624007	2.21402	0.166774	3.7037		FLG_mut	-0.0702833	13.147	-0.00330649	25.9259		APOB_mut	-0.0672107	28.2051	0.0450933	24.4444		FLG_mut	0.191473	11.4286	0.206397	8.14815		LONGEST.DIMENSION	0.12512	29.1859	0.471396	20
lung=LUAD			RB1_cn	0.877488	16.2848	0.264838	9.62963		braf_gene_analysis_indicator	-0.040633	13.7417	0.18321	12.5926		GATA3_mut	0.11285	44.2727	0.130105	25.9259		EBF1_cn	0.114257	10.0861	0.148607	5.18519		KDM6A_mut	0.0492096	17.0807	0.156124	26.6667		CTNNB1_mut	0.656767	23.7179	0.319868	22.2222		KMT2C_mut	0.0688224	20.4762	-0.104007	17.7778		RACE	0.0613071	12.1352	0.521519	22.2222
liver-LIHC			SERP2_cn	0.839131	7.14286	0.239398	14.8148		history_other_malignancy.1	-0.0141354	13.0795	0.125081	17.7778		KMT2C_mut	0.0733601	38.367	-0.0386138	20		FGFR4_cn	0.107817	5.28905	0.26528	7.40741		KMT2C_mut	-0.0203542	12.0083	0.00345726	25.9259		LRP1B_mut	0.163353	35.4701	0.0080353	34.0741		KRAS_mut	0.121767	24.7619	-0.0949556	17.037		TUMOR.SITE	0.426888	34.8694	0.947017	20
brain=LGG			FOXO1_cn	1.22601	25.7412	0.390261	17.037		history_colon_polyps	-0.0584396	9.10596	-0.0178846	2.22222		MAP3K1_mut	-0.00161664	26.5557	-0.0550548	15.5556		FLT4_cn	0.0624823	4.42804	0.195288	5.18519		KMT2D_mut	0.0659162	21.2215	0.147307	22.2222		RYR2_mut	-0.0541711	28.4188	0.0383109	26.6667		LRP1B_mut	0.119967	12.381	-0.0546846	11.8519		ATRX_mut	1.29061	39.1705	0.74165	20.7407
			TMPRSS2_cn	1.70364	34.726	0.446189	17.7778		colon_polyps_at_procurement_indicator	-0.0524744	12.7208	0.0736252	6.66667		PIK3CA_mut	0.768062	33.6504	0.24747	32.5926		ITK_cn	0.0546718	8.11808	0.25647	5.92593		PIK3CA_mut	0.0526096	9.31677	-0.00249696	18.5185		TP53_mut	0.442872	27.9915	0.415925	18.5185		MUC17_mut	0.267406	19.0476	0.302702	12.5926		IDH1_mut	3.15641	71.7358	2.69265	71.8519
Column name descriptions			AHCY	0.768126	11.8374	0.781975	16.2963		weight_kg_at_diagnosis	-0.00965515	16.5287	0.174217	6.66667		TP53_mut	0.437696	26.0008	0.702715	29.6296		NPM1_cn	0.0938697	5.28905	0.0343479	3.7037		SYNE1_mut	0.0284343	12.3188	0.1382	22.2222		COX6C_cn	0.163577	23.7179	0.185704	8.88889		NAV3_mut	-0.00336729	11.9048	0.170133	13.3333		MUC4_mut	0	0	0	0
RF score= variable importance			MAT2B	4.04224	59.8383	2.60785	35.5556		height_cm_at_diagnosis	-0.158119	9.32671	0.0620165	5.18519		CCND1_cn	0.59212	26.7142	0.406929	24.4444		NR3C1_cn	0.194081	12.5461	-0.0487445	9.62963		TP53_mut	0.045345	10.766	0.394788	17.7778		EPPK1_cn	0.136119	8.54701	0.0385702	2.96296		PRKCSH_mut	0	0	0	0		PBRM1_mut	-0.0250681	33.1797	-0.00883965	17.7778
EL score= variable usage (%)			MTR	0.965284	8.89488	1.40571	8.14815		family_history_colorectal_cancer	-0.0480719	10.5684	-0.104556	8.14815		COX6C_cn	0.460242	24.6136	0.461907	17.7778		NSD1_cn	0.0909856	5.16605	0.331311	8.14815		B4GALT3_cn	0.0431284	7.97101	0.0896725	5.18519		EXT1_cn	0.10133	2.77778	0.213663	8.14815		RYR2_mut	0.325159	24.7619	0.228236	16.2963		TP53_mut	1.28953	27.1889	1.01852	14.8148
			BHMT2	3.73392	27.4034	2.52274	11.8519		age_at_initial_pathologic_diagnosis	0.00257982	13.7417	0.105023	18.5185		EGFR_cn	0.104958	32.4217	-0.0432019	19.2593		RANBP17_cn	0.0743639	5.41205	0.313885	3.7037		CDKN2A_cn	0.64054	13.9752	0.177859	11.1111		MYC_cn	0.108853	2.13675	0.23683	5.18519		SPTA1_mut	-0.082823	20.4762	0.196994	22.963		VHL_mut	0	0	0	0
Variable name abbreviations			AR	0.970284	3.21204	1.51331	8.88889		anatomic_neoplasm_subdivision	0.462984	15.0662	0.216453	10.3704		ERBB2_cn	0.433771	37.8914	1.32141	31.1111		TLX3_cn	0.0350678	5.41205	0.0991221	3.7037		CDKN2B_cn	0.585007	21.3251	0.417223	20.7407		NDRG1_cn	0.114318	1.49573	0.153146	6.66667		TP53_mut	0.243982	21.9048	0.36546	20		CDKN2A_cn	1.19706	52.0737	0.599038	25.9259
Copy Number Variations: gene symbol-"cn"			STAT3	1.17268	15.9704	1.51047	16.2963		WWOX_cn	0.264862	17.9084	0.364795	16.2963		EXT1_cn	0.459635	9.55212	0.22894	6.66667		AHCY	1.07949	27.7983	0.878414	20		E2F3_cn	0.296418	11.1801	0.140529	13.3333		PLEC_cn	0.110248	10.2564	0.23929	5.92593		USH2A_mut	0.0687544	17.1429	0.142011	10.3704		CDKN2B_cn	1.06615	50.6912	0.595145	34.8148
Mutations: gene symbol-"mut"			NFKB1	1.04654	10.4672	1.02208	9.62963		POFUT1_cn	0.393934	11.0651	0.0384933	2.22222		FGF19_cn	0.553617	5.90567	0.253533	9.62963		MAT2B	0.692316	15.3752	0.452628	8.88889		FCGR2B_cn	0.0785807	11.0766	0.0944377	9.62963		PTK2_cn	0.0691322	4.05983	0.00512301	6.66667		XIRP2_mut	-0.0163268	20	-0.208501	11.8519		MTAP_cn	1.11908	29.1859	0.549078	14.8148
Gene expression variables: Official gene symbols			NFKB2	0.459022	13.1851	0.763446	16.2963		ASXL1_cn	0.399953	7.75386	0.0365352	0		FGF3_cn	0.572614	15.0614	0.347653	15.5556		MTR	0.412625	22.5092	0.586286	15.5556		MTAP_cn	0.585441	15.0104	0.175632	20.7407		RAD21_cn	0.132758	4.2735	0.171102	4.44444		ZFHX4_mut	-0.115276	19.5238	-0.0886174	11.8519		AHCY	1.31267	17.5115	1.31371	28.1481
Clinical factors: TCGA clinical factor descriptors			STAT5A	2.71795	23.2255	2.93629	25.9259		SEMG1_cn	0.32328	4.27704	0.22562	0.740741		FGF4_cn	0.609275	6.57947	0.29585	11.1111		BHMT2	0.942733	11.8081	0.653327	9.62963		SDHC_cn	0.0363846	6.3147	0.0455411	5.18519		RECQL4_cn	0.19116	19.4444	0.000950265	5.92593		ZNF536_mut	0.0974378	14.7619	-0.0786025	24.4444		MAT2B	1.46962	49.7696	1.24024	42.963
			STAT5B	1.52424	9.61366	1.33802	10.3704		SDC4_cn	0.336695	5.27042	0.00857541	2.22222		FOXA1_cn	0.397167	34.5224	0.355553	25.9259		EPAS1	3.24022	34.4403	1.59399	22.963		SOX4_cn	0.302755	10.4555	0.216467	12.5926		RSPO2_cn	0.153717	6.83761	0.19552	9.62963		CDKN2A_cn	0.258018	13.8095	0.293908	11.1111		MTR	0.696595	18.2796	0.815395	22.2222
			FOXM1	2.28601	12.4438	0.965823	5.92593		BCL2L1_cn	0.424577	11.0927	0.10924	2.22222		KMT2C_cn	0.102538	29.8851	-0.0295081	22.2222		HIF1A	0.572033	6.51907	0.79697	5.18519		AHCY	0.147552	11.2836	0.0368509	11.1111		AHCY	0.295527	14.1026	0.786645	28.8889		CDKN2B_cn	0.275989	9.04762	0.342632	9.62963		BHMT2	1.92687	23.9631	1.48443	28.8889
			SRF	0.994417	8.37826	1.42029	14.0741		TSHZ2_cn	0.321266	4.49779	0.125477	1.48148		MAP2K4_cn	0.281138	40.5866	0.25826	27.4074		SPOP	0.69853	21.5252	0.56545	14.0741		MAT2B	0.839582	27.9503	0.561601	14.0741		MAT2B	2.83315	66.6667	1.07072	26.6667		MTAP_cn	0.236974	11.4286	0.193822	13.3333		TP53	1.68111	23.6559	1.44868	34.8148
			YBX1	0.498383	9.99551	0.899407	19.2593		PTPRT_cn	0.394152	6.12583	0.13045	0.740741		MYC_cn	0.544696	23.9794	0.345085	14.8148		TFE3	0.628056	13.0381	0.847473	21.4815		MTR	0.610696	11.4907	0.425742	8.88889		MTR	0.608875	6.41026	0.787777	14.0741		SDHA_cn	0.0647891	19.5238	0.300396	15.5556		LMO2	2.52644	28.1106	1.6036	31.8519
			SP1	0.661259	0.584007	1.64006	5.92593		DNMT3B_cn	0.338178	5.87748	0.141245	1.48148		NDRG1_cn	0.516695	23.8605	0.276343	8.14815		RUNX1	6.38236	48.3395	0.785504	8.88889		HSP90AA1	0.288306	13.9752	0.165913	12.5926		BHMT2	4.15983	7.05128	1.2357	26.6667		TERT_cn	0.162203	15.7143	0.370413	10.3704		NFIX	2.48013	35.4839	1.54245	35.5556
			JUN	0.192417	14.4429	0.397168	20		AURKA_cn	0.301757	5.51876	0.0822995	2.96296		PIK3CA_cn	0.308118	25.7233	0.393844	24.4444		PPARA	0.591504	12.4231	0.647233	7.40741		NFE2L2	0.995704	18.53	0.82792	21.4815		HSF1	0.604173	36.9658	0.85964	11.1111		AHCY	0.590786	15.7143	0.597984	17.7778		SOX10	5.22023	60.2151	2.7563	46.6667
			EIF4E	0.552882	9.8832	0.553931	17.037		GNAS_cn	0.324969	5.73951	0.115805	2.22222		PTEN_cn	0.216783	30.0832	0.363663	23.7037		VHL	0.708911	17.5892	1.50565	36.2963		SP1	1.34517	22.5673	0.910892	17.7778		FOXO3	0.383247	12.1795	0.358632	12.5926		MAT2B	2.61273	36.6667	1.39258	17.037		TPT1	1.91844	48.8479	1.39791	40
			MYC	0.490546	12.4663	0.894271	12.5926		ERBB2_cn	0.195645	13.6865	0.0596268	5.18519		PTK2_cn	0.475898	20.214	0.457003	11.1111		ACTL6A	0.269403	13.1611	0.23242	17.037		NFKB2	2.03873	45.4451	0.935569	17.7778		FOXA1	0.533771	13.0342	0.983349	27.4074		MTR	0.863331	36.1905	0.700492	13.3333		CREB1	1.42532	20.2765	1.14906	13.3333
			ACTL6A	1.25073	8.13118	1.1799	5.18519		IGF2_cn	0.0931663	12.5276	0.16173	5.92593		RAD21_cn	0.420049	9.71066	0.288681	3.7037		ARID1A	0.578446	5.41205	0.845918	2.96296		ESR1	1.04692	29.6066	1.07692	28.8889		FOXA2	4.77816	26.2821	1.8245	11.8519		BHMT2	1.00433	29.5238	0.743727	27.4074		KLF2	0.68353	34.1014	0.912619	30.3704
			ARID1A	0.898012	1.9991	1.04026	0		AHCY	1.6479	14.266	0.5257	5.92593		RB1_cn	0.360232	28.8942	0.329151	23.7037		BNIP3	0.754239	21.8942	0.541209	11.8519		FOXA1	14.3276	65.3209	2.05978	14.8148		AR	3.4646	60.2564	1.13597	15.5556		SOX2	2.7008	39.5238	1.20084	25.1852		ACTL6A	3.14291	23.6559	1.87357	11.8519
			BNIP3	1.74449	22.5966	0.85087	13.3333		MAT2B	0.214826	15.4801	0.0758133	5.92593		RSPO2_cn	0.509258	8.95759	0.280242	11.1111		BPTF	0.454499	1.47601	0.914994	2.22222		KLF4	0.696225	25.9834	0.48219	25.9259		ESR1	3.25319	40.3846	1.48727	21.4815		GATA6	2.38239	47.1429	1.52301	23.7037		ARID1A	2.21216	15.9754	1.65163	8.14815
			BPTF	0.599534	0.202156	0.98196	0.740741		MTR	0.460801	7.72627	0.589555	10.3704		TP53_cn	0.285475	27.9429	0.396531	23.7037		HDAC5	1.67482	18.4502	0.769399	8.14815		ACTL6A	0.893018	12.8364	0.241652	11.8519		CREB3L3	0.951726	21.3675	0.515933	7.40741		HOPX	2.4895	38.0952	2.04054	34.0741		BNIP3	2.46312	31.9508	1.23073	34.0741
			HDAC5	0.672207	21.6083	0.541032	11.1111		STAT3	0.151452	6.20861	0.153943	5.92593		AHCY	0.91681	33.1748	0.507762	16.2963		HELLS	0.418373	19.5572	0.255045	12.5926		ARID1A	1.75155	25.6729	0.95064	5.92593		NR1H4	0.88556	22.4359	0.584949	15.5556		SNAI2	1.43683	27.1429	1.54273	28.1481		BPTF	0.962198	6.60522	1.31828	4.44444
			HELLS	0.591015	7.81671	0.638679	8.88889		CTNNB1	0.093126	11.2859	0.0678005	10.3704		MAT2B	1.93811	55.0535	1.19784	35.5556		HMGA1	1.99296	32.9643	1.5952	30.3704		BNIP3	0.594468	22.2567	0.346009	34.8148		EPAS1	1.6289	34.188	0.900683	14.0741		ZEB1	1.28464	11.9048	1.77505	18.5185		HDAC5	5.44911	31.6436	2.23664	10.3704
			HMGA1	2.63015	41.5993	0.947008	18.5185		NFKB2	1.61469	31.3466	0.598046	14.0741		MTR	0.885926	24.0587	1.03247	16.2963		NASP	0.482438	19.0652	0.828566	7.40741		BPTF	0.492596	3.20911	0.800265	0.740741		ACTL6A	1.21717	11.1111	0.600512	8.14815		NFKB2	1.84227	31.4286	1.53492	28.8889		HELLS	2.20562	10.2919	1.44934	8.88889
			NASP	0.920885	9.61366	1.21522	10.3704		NFKB1	0.250941	9.79581	0.335142	4.44444		BHMT2	2.54447	18.7872	1.2946	14.8148		PBRM1	1.01537	8.11808	0.812405	5.92593		HDAC5	1.04777	22.5673	0.547241	20		ARID1A	0.946586	25.641	0.637176	5.18519		TTF1	0.327378	23.3333	0.328388	13.3333		HMGA1	1.95121	28.5714	1.44237	14.0741
			NPM2	1.06112	24.9775	1.16153	35.5556		SATB1	0.700214	17.3565	0.207133	9.62963		TFAP2C	1.46052	48.8704	1.25165	34.8148		RBBP4	0.317314	6.02706	0.558048	7.40741		HELLS	0.363564	6.52174	0.371733	12.5926		BNIP3	2.30037	45.0855	1.0928	25.1852		TCF7	1.46754	40	1.76959	33.3333		NASP	2.51977	25.6528	1.78164	12.5926
			PBRM1	0.649207	0.449236	1.12087	0		SATB2	2.68529	32.2296	0.690228	12.5926		FOXM1	2.76063	15.5371	2.138	6.66667		RSF1	0.618621	1.23001	0.778884	3.7037		HMGA1	1.01548	28.7785	0.156246	12.5926		BPTF	0.713217	0.641026	0.611537	3.7037		SNAI1	1.18736	27.1429	0.838395	17.037		NPM2	1.48706	29.1859	1.32916	9.62963
			RBBP4	1.19093	1.41509	1.16562	4.44444		HNF4A	1.44552	19.9227	0.758993	12.5926		MYC	3.30783	61.8312	1.20306	26.6667		SIRT1	1.37549	17.3432	0.730776	7.40741		NASP	0.753323	19.9793	0.425494	7.40741		HDAC5	1.84651	82.0513	0.461862	27.4074		ACTL6A	1.29278	13.3333	0.880623	9.62963		PBRM1	1.16392	13.0568	1.13761	13.3333
			RSF1	0.544243	0.224618	1.12842	0		RBPJ	0.399063	15.0938	0.479816	17.7778		STAT3	1.27526	34.6017	0.876202	31.1111		SIRT4	0.432263	14.0221	0.408862	12.5926		PBRM1	1.10013	13.2505	0.900973	7.40741		HELLS	0.960463	5.12821	1.1594	7.40741		ARID1A	0.754944	6.19048	0.70525	11.1111		RBBP4	3.70856	12.4424	2.28137	11.8519
			SIRT1	0.690888	1.88679	1.29298	4.44444		MAML1	0.0221806	3.39404	0.151588	2.96296		TGFB1	2.64918	27.5069	1.76585	25.1852		SIRT5	1.10777	24.7232	0.801761	17.7778		RBBP4	1.39907	3.41615	0.751523	4.44444		HMGA1	0.753312	13.4615	1.01672	12.5926		BNIP3	1.37157	31.4286	1.1027	22.2222		RSF1	1.36648	9.98464	1.75252	5.18519
			SIRT4	1.21732	41.6891	0.725273	24.4444		MAML2	0.354134	9.90618	0.127799	7.40741		JUN	1.07408	23.8605	1.30782	25.1852		SMARCC1	0.920328	13.4071	0.832944	13.3333		RSF1	0.278114	5.90062	0.504132	14.8148		NASP	1.75172	27.9915	0.818232	18.5185		BPTF	0.487532	6.66667	0.813232	9.62963		SIRT1	7.13358	43.9324	3.74066	25.1852
			SIRT5	0.479492	12.938	0.556004	11.1111		GLI1	0.612636	6.48455	0.112003	2.96296		ESR1	9.55406	57.8676	5.13091	28.8889		SMARCC2	0.740719	19.6802	0.39064	9.62963		SIRT1	0.476996	17.5983	0.704104	7.40741		NPM2	0.418395	26.9231	0.386204	22.2222		HDAC5	1.41095	22.8571	1.14034	17.037		SIRT4	1.12141	31.49	0.792984	28.8889
			SMARCC1	0.919476	4.98652	1.27529	14.0741		GLI2	1.12302	13.3278	0.655386	5.92593		FOXA1	14.597	58.5811	6.50291	31.8519		SMARCD1	0.622777	22.5092	0.4982	17.037		SIRT4	1.29667	30.3313	0.239985	15.5556		PBRM1	0.304969	40.3846	0.533145	20.7407		HELLS	1.09162	16.6667	0.949016	4.44444		SIRT5	1.29989	19.0476	1.05057	15.5556
			SMARCC2	0.322783	19.1375	0.760644	20.7407		GLI3	1.81568	27.5938	1.18343	11.1111		GATA3	12.4011	54.3401	5.13171	36.2963		SUPT4H1	0.379599	14.2681	0.798821	16.2963		SIRT5	0.677272	21.7391	0.0153143	11.8519		RBBP4	0.388876	2.35043	0.437748	3.7037		HMGA1	2.62164	38.5714	1.41082	20.7407		SMARCC1	2.17381	23.9631	2.00635	28.1481
			SMARCD1	0.529313	16.5319	0.998457	21.4815		SMAD4	0.463097	14.5695	0.132228	2.96296		PGR	2.93997	36.3853	2.08984	22.963		SUV39H2	0.551551	10.4551	0.803121	17.037		SMARCC1	1.46915	17.9089	0.663682	8.88889		RSF1	0.254368	7.69231	0.45686	3.7037		NASP	1.1174	16.1905	1.13502	13.3333		SMARCC2	5.06795	38.8633	2.84254	22.963
			SUPT4H1	0.594393	8.10872	0.727121	14.0741		SMAD2	1.51185	16.0872	0.879186	11.8519		ACTL6A	1.9928	22.394	1.53909	8.88889		TAF6L	0.432571	6.27306	0.951446	8.14815		SMARCC2	3.62812	17.4948	1.76981	19.2593		SIRT1	0.391126	9.40171	0.63058	8.88889		NPM2	1.22675	32.381	0.539922	15.5556		SMARCD1	2.124	20.1229	1.7037	8.14815
			SUV39H2	1.39868	30.8625	0.753295	22.963		SMAD7	0.438688	12.1137	0.23699	4.44444		ARID1A	0.877101	19.6195	1.05216	17.037		CARM1	1.41892	8.61009	0.760637	8.14815		SMARCD1	0.516428	16.0455	0.224195	13.3333		SIRT4	0.862051	31.4103	0.730491	17.037		PBRM1	0.783699	15.7143	0.917055	11.1111		SUPT4H1	2.00567	49.1551	1.71462	42.2222
			TAF6L	1.12631	27.4933	1.57818	14.0741		SMAD6	0.146572	11.8377	-0.0910833	8.88889		BNIP3	1.02673	40.2299	1.09021	29.6296		CREBBP	0.52839	5.78106	0.625289	9.62963		SUPT4H1	0.258997	9.83437	0.252319	7.40741		SIRT5	1.61146	31.6239	0.889969	13.3333		RBBP4	0.804522	11.9048	0.872622	11.1111		SUV39H2	3.0929	30.5684	1.93241	25.1852
			CARM1	0.85881	14.0162	0.9487	17.037		SMAD3	0.135855	12.2241	0.0634621	6.66667		BPTF	1.22602	17.8755	1.25947	15.5556		EHMT1	1.01279	18.0812	0.948131	20.7407		SUV39H2	0.881981	9.42029	0.532663	10.3704		SMARCC1	0.314026	1.92308	0.770927	5.92593		RSF1	0.873675	14.7619	0.769237	11.1111		TAF6L	0.783876	9.98464	1.42717	13.3333
			CREBBP	0.558757	0.516622	1.43994	1.48148		SMAD1	0.169604	14.7351	0.253094	7.40741		HDAC5	0.998413	18.7475	1.48176	16.2963		HDAC1	0.644155	17.4662	0.771589	14.0741		TAF6L	0.267399	10.1449	0.566264	11.8519		SMARCC2	1.12086	39.9573	0.562806	20		SIRT1	1.20698	20.4762	0.753719	18.5185		CARM1	2.11221	33.6406	1.49034	17.7778
			EHMT1	0.733655	10.5795	0.988136	5.92593		RUNX2	0.693989	12.4448	0.516896	13.3333		HELLS	1.12029	18.5493	1.10238	8.88889		HDAC10	0.577063	4.92005	0.880891	8.14815		CARM1	0.348251	12.7329	0.497963	23.7037		SMARCD1	0.517295	10.0427	1.07076	6.66667		SIRT4	1.0228	21.4286	0.471743	14.8148		CREBBP	2.14409	12.2888	2.1569	17.037
			HDAC1	6.3458	62.4438	1.5432	24.4444		JUN	0.455866	21.9923	0.361435	7.40741		HMGA1	1.70448	34.7998	1.58878	31.8519		HDAC11	1.6253	26.3223	1.24771	22.963		CREBBP	0.278771	8.07453	0.751334	10.3704		SUPT4H1	1.25739	25.4274	0.932625	23.7037		SIRT5	1.14572	28.5714	0.845308	26.6667		EHMT1	1.50897	14.2857	1.29112	12.5926
			HDAC10	0.816521	2.67296	1.20633	9.62963		ACTL6A	0.976229	20.1159	0.612704	14.0741		NASP	1.86137	27.1502	1.45944	14.0741		HDAC2	0.415473	12.3001	0.690429	16.2963		EHMT1	0.73647	32.4017	0.528643	14.8148		SUV39H2	0.430892	7.47863	0.662581	9.62963		SMARCC1	1.06502	9.04762	1.07018	9.62963		HDAC1	4.63062	27.1889	2.99214	22.963
			HDAC11	1.06768	12.646	0.820865	10.3704		ARID1A	0.341593	2.06954	0.392549	1.48148		PBRM1	0.716675	29.2509	1.20828	17.037		HDAC3	0.652975	19.6802	0.40265	12.5926		HDAC1	1.49018	26.1905	0.472638	14.0741		TAF6L	0.660888	32.906	0.392583	11.8519		SMARCC2	0.728618	12.8571	0.811692	17.7778		HDAC10	0.597554	16.4363	1.37563	17.037
			HDAC2	7.07384	26.3028	1.25506	15.5556		BNIP3	0.874802	24.3929	0.442199	14.8148		RBBP4	0.905439	10.8997	1.41781	11.8519		HDAC4	0.213577	13.5301	0.453544	14.0741		HDAC10	2.18547	18.1159	1.00642	22.963		CARM1	0.425903	20.9402	0.435737	14.8148		SMARCD1	1.29254	12.8571	1.29777	17.7778		HDAC11	4.02604	14.7465	1.73379	12.5926
			HDAC3	0.687951	10.2426	0.952837	20		BPTF	0.233155	2.73179	0.130381	2.22222		RSF1	0.587887	21.7202	0.957358	21.4815		HDAC6	0.740916	22.7552	0.556325	20		HDAC11	0.877099	19.5652	0.50906	22.963		CREBBP	0.948211	30.7692	0.72617	16.2963		SUPT4H1	0.655414	8.57143	0.945644	14.0741		HDAC2	2.17985	27.957	1.84024	28.8889
			HDAC4	2.0573	30.0764	0.852943	10.3704		HDAC5	0.577006	9.3819	0.56468	11.8519		SIRT1	0.722286	13.3175	1.10238	10.3704		HDAC8	0.728928	18.0812	0.453167	12.5926		HDAC2	1.10503	37.2671	1.36436	40.7407		EHMT1	0.278867	8.11966	0.521434	14.0741		SUV39H2	2.09322	21.9048	1.14692	14.0741		HDAC3	2.18081	18.126	1.26522	11.1111
			HDAC6	0.438123	11.2084	0.946451	15.5556		HELLS	0.252755	3.80795	0.0640273	2.96296		SIRT4	0.415926	44.5501	0.58317	32.5926		HUWE1	0.475622	3.56704	0.566572	7.40741		HDAC3	1.10791	26.6046	0.472369	21.4815		HDAC1	0.790752	13.4615	0.828963	20.7407		TAF6L	0.885742	18.5714	0.794718	13.3333		HDAC4	6.84475	47.4654	2.86051	20.7407
			HDAC8	0.562672	6.69362	0.806478	13.3333		HMGA1	0.362397	11.7274	0.105	1.48148		SIRT5	0.989524	27.9033	0.924112	23.7037		MAP3K12	0.609934	12.6691	0.398464	8.14815		HDAC4	4.0206	65.4244	0.964241	32.5926		HDAC10	0.422571	34.6154	0.193322	11.8519		CARM1	0.97744	13.3333	1.45352	20.7407		HDAC6	0.846879	15.0538	0.992846	5.92593
			HUWE1	0.703223	1.86433	1.32763	2.22222		NASP	0.199503	8.99558	0.160777	6.66667		SMARCC1	1.01575	29.2905	0.978991	17.037		MYST1	0.471515	11.8081	0.789867	15.5556		HDAC6	1.50423	35.7143	0.799991	23.7037		HDAC11	0.333628	10.4701	1.09926	24.4444		CREBBP	0.685651	12.8571	0.748497	11.1111		HDAC8	1.05667	24.8848	0.76238	26.6667
			MAP3K12	1.12465	8.73765	1.37511	17.7778		NPM2	0.219733	18.543	0.175692	17.7778		SMARCC2	1.61398	36.0285	1.5467	24.4444		MYST3	0.745866	8.24108	0.661182	4.44444		HDAC8	0.677403	20.0828	0.379814	27.4074		HDAC2	2.34256	24.7863	0.806311	5.18519		EHMT1	0.482525	4.7619	0.556704	5.92593		HUWE1	1.17124	26.2673	1.3273	18.5185
			MYST1	0.656077	5.34591	1.03342	3.7037		PBRM1	0.330827	10.5408	0.204711	7.40741		SMARCD1	0.501559	22.4336	0.533605	19.2593		MYST4	0.693834	3.07503	0.688646	4.44444		HUWE1	0.359517	6.93582	0.37137	11.8519		HDAC3	0.0639716	22.0085	0.38683	17.7778		HDAC1	0.677658	32.381	0.610273	28.8889		MAP3K12	1.51842	53.7634	0.82041	24.4444
			MYST3	0.741602	3.25696	1.22167	3.7037		RBBP4	0.279655	13.4106	0.00619929	5.92593		SUPT4H1	1.65174	37.8121	1.748	40.7407		NSD1	0.624622	17.9582	0.752875	11.1111		MAP3K12	1.20392	21.3251	0.809258	15.5556		HDAC4	1.60994	40.5983	0.564985	20.7407		HDAC10	0.652882	13.3333	0.480628	15.5556		MYST1	2.41015	13.3641	1.58269	6.66667
			MYST4	0.564428	1.12309	1.38945	0.740741		RSF1	0.164328	4.13907	0.196833	4.44444		SUV39H2	2.11905	10.8205	1.96507	9.62963		PHB	0.837764	9.5941	1.0452	5.92593		MYST1	0.565505	27.9503	0.194779	17.7778		HDAC6	7.54044	71.5812	1.44076	17.037		HDAC11	0.951488	22.381	0.827598	17.7778		MYST3	1.16963	3.99386	1.43738	2.22222
			NSD1	0.76054	1.95418	1.2601	3.7037		SIRT1	0.124073	10.3201	0.24775	7.40741		TAF6L	0.544407	14.9029	1.28066	14.8148		PPARGC1A	2.14336	28.5363	1.37777	31.8519		MYST3	0.773696	24.2236	0.577386	8.14815		HDAC8	1.02562	53.6325	0.353081	18.5185		HDAC2	1.86402	22.8571	1.78915	29.6296		MYST4	6.14569	68.8172	3.74089	28.1481
			PHB	0.693984	3.07727	1.28974	5.92593		SIRT5	1.13951	26.0762	0.424867	7.40741		CARM1	0.644684	32.5406	1.1369	25.9259		PRMT7	0.430683	7.13407	0.630851	10.3704		MYST4	1.65031	31.9876	0.831701	20.7407		HUWE1	0.72788	10.2564	0.323188	7.40741		HDAC3	1.03407	32.381	0.778678	14.8148		NSD1	2.34577	60.9831	1.75058	45.1852
			PPARGC1A	5.54145	47.9111	3.62224	34.8148		SMARCC1	0.486955	9.29912	0.302912	2.96296		CREBBP	1.31277	44.5898	1.46633	25.1852		RBM14	1.12052	22.8782	0.468774	14.0741		NSD1	1.50227	44.7205	0.636278	19.2593		MAP3K12	6.98738	70.9402	1.63594	22.2222		HDAC4	0.907119	29.0476	1.08032	31.8519		PHB	1.34106	22.8879	1.08585	15.5556
			PRMT7	0.67114	9.77089	0.882911	14.0741		SMARCC2	0.112306	5.65673	0.140068	5.92593		EHMT1	1.15096	22.9885	1.27835	27.4074		RPS6KA5	0.569752	6.15006	0.561281	4.44444		PHB	0.390007	13.354	0.482616	11.1111		MYST1	1.95328	65.3846	0.402995	13.3333		HDAC6	0.782573	25.7143	0.719556	20		PPARGC1A	1.89896	54.0707	1.16727	25.9259
			RBM14	0.195637	6.71608	0.63688	14.0741		SMARCD1	0.048654	7.97461	0.215936	3.7037		HDAC1	0.893639	31.8668	0.665918	31.8519		SET	1.165	36.9004	0.69743	17.037		PRMT7	0.882934	14.5963	0.250512	8.14815		MYST3	0.920531	30.7692	0.425054	11.1111		HDAC8	0.560182	19.5238	0.757557	21.4815		PRMT7	1.25764	14.5929	1.39409	15.5556
			RPS6KA5	0.954533	15.3414	1.23472	5.18519		SUPT4H1	0.0485481	11.3411	0.26417	12.5926		HDAC10	0.793455	16.2901	1.57841	20.7407		SIRT2	0.844381	18.0812	0.970906	18.5185		RBM14	0.566996	15.942	0.261794	8.88889		MYST4	1.48754	54.7009	0.598709	7.40741		HUWE1	0.783064	12.381	0.802728	11.1111		PRMT8	1.50983	14.9002	1.31033	11.1111
			SET	1.20438	14.7799	0.943754	25.1852		SUV39H2	0.179867	3.47682	0.246926	0.740741		HDAC11	1.63631	41.8153	1.34137	22.2222		UBE2N	0.251638	15.4982	0.196305	13.3333		RPS6KA5	0.296638	7.55694	0.708568	21.4815		NSD1	1.50584	58.547	0.666299	8.14815		MAP3K12	0.77439	15.2381	1.2316	21.4815		RBM14	1.75343	13.5177	1.09921	10.3704
			SIRT2	1.03321	17.071	0.80226	32.5926		TAF6L	0.110485	13.3554	0.0694772	6.66667		HDAC2	1.61432	18.4304	1.90707	25.1852		WHSC1L1	0.527432	15.4982	0.592961	11.8519		SET	1.89225	35.0932	0.727943	22.2222		PHB	0.517825	7.05128	0.77183	13.3333		MYST1	0.87343	27.1429	0.541658	18.5185		RPS6KA5	1.59767	12.1352	1.37186	19.2593
			UBE2N	1.09108	8.58041	0.719773	11.1111		CARM1	0.102688	10.2925	0.214624	10.3704		HDAC3	1.06362	39.2786	0.821182	31.1111		MBD2	0.244672	20.4182	0.34147	17.037		SIRT2	0.403039	16.1491	0.206393	22.2222		PPARGC1A	0.571318	23.5043	0.736306	15.5556		MYST3	0.728661	6.19048	0.844821	8.14815		SET	1.89973	18.5868	1.20864	14.8148
			WHSC1L1	1.46249	32.9066	1.15097	19.2593		CREBBP	0.233376	1.62804	0.345492	0		HDAC4	2.81098	63.5751	1.3681	26.6667		MECP2	1.53729	21.7712	1.19511	14.8148		UBE2N	0.977437	27.2257	0.436835	18.5185		PRMT7	0.611558	17.094	0.440716	13.3333		MYST4	1.38293	15.2381	1.18506	8.14815		SIRT2	1.86517	23.1951	0.987828	20.7407
			MBD2	0.755792	17.4079	0.545717	14.0741		EHMT1	0.399771	8.85762	0.386041	6.66667		HDAC6	0.583908	33.8486	1.04854	35.5556		MBD1	1.37687	31.4883	1.01536	15.5556		WHSC1L1	0.210758	16.4596	0.0152807	9.62963		RBM14	0.542237	48.0769	0.446629	6.66667		NSD1	0.718102	27.619	0.713029	18.5185		UBE2N	1.1954	21.5054	1.30144	24.4444
			MECP2	2.01805	21.0243	1.38876	9.62963		HDAC1	0.417172	12.6104	0.127137	2.96296		HDAC8	1.05519	34.6413	0.803164	25.9259		MBD3	0.389064	2.09102	0.931285	4.44444		MBD2	0.557712	27.5362	0.228239	20.7407		RPS6KA5	0.256151	36.3248	0.600598	8.88889		PHB	0.949355	13.3333	0.741884	14.0741		WHSC1L1	0.885735	6.45161	1.18178	4.44444
			MBD1	1.15484	30.1662	1.55887	23.7037		HDAC10	0.139768	5.32561	0.0716327	2.96296		HUWE1	0.872546	7.21363	1.09037	6.66667		MBD4	0.437513	26.9373	0.335215	26.6667		MECP2	0.657447	17.3913	0.347616	19.2593		SET	0.380328	8.54701	0.872494	15.5556		PPARGC1A	2.59234	40.4762	2.32835	37.037		MBD2	3.21305	39.4777	1.36899	18.5185
			MBD3	0.973801	3.59389	1.32968	7.40741		HDAC11	0.185457	9.8234	0.105431	2.96296		MAP3K12	2.01888	29.5283	2.15293	24.4444		ZBTB33	0.359674	3.69004	0.588014	5.18519		MBD1	1.86576	37.06	0.723402	14.0741		SIRT2	0.504345	26.0684	0.697384	26.6667		PRMT7	0.605612	20.4762	0.611446	17.037		MECP2	0.947996	15.6682	0.652545	5.92593
			MBD4	1.15189	22.5741	0.984015	34.8148		HDAC2	0.419861	8.41611	0.241273	5.18519		MYST1	1.45321	49.8613	1.01913	26.6667		ZBTB4	2.0729	28.5363	1.15491	20.7407		MBD3	0.489057	8.48861	0.411372	4.44444		UBE2N	0.303516	19.4444	0.231546	11.1111		RBM14	0.687616	11.4286	0.632752	13.3333		MBD1	1.68644	51.9201	0.906789	25.9259
			ZBTB33	0.710612	6.35669	1.34717	10.3704		HDAC3	0.0792184	8.71965	0.0584065	5.18519		MYST3	0.962685	21.9184	1.44054	16.2963		UHRF1	1.80456	11.6851	0.947515	11.8519		MBD4	2.62307	55.6936	0.353868	22.963		WHSC1L1	0.959844	53.4188	0.562107	10.3704		RPS6KA5	1.10387	26.6667	1.03992	17.037		MBD3	0.845068	10.2919	1.06311	3.7037
			ZBTB4	1.19059	7.97394	1.2739	18.5185		HDAC4	0.478622	14.1556	0.285895	5.92593		MYST4	3.19079	56.3218	1.70179	20.7407		TET1	0.989199	25.3383	0.532159	14.0741		ZBTB33	0.66876	18.323	0.308902	13.3333		MBD2	0.421919	14.7436	0.680498	20.7407		SET	0.580826	12.8571	0.632236	9.62963		MBD4	1.43684	21.9662	0.925631	20.7407
			UHRF1	1.70034	14.1959	0.529682	11.1111		HDAC6	0.328557	14.3764	0.300483	7.40741		NSD1	0.889743	28.2204	1.17009	22.963		TET2	0.74582	10.5781	0.831292	8.88889		ZBTB4	0.379488	15.942	0.496448	18.5185		MECP2	0.443119	16.8803	0.828794	22.963		SIRT2	1.01965	34.7619	0.638191	20.7407		ZBTB33	1.29839	27.957	1.11072	15.5556
			TET1	0.880489	13.2974	1.16734	20.7407		HDAC8	0.372828	12.9139	0.345073	5.18519		PHB	0.854985	23.266	1.08325	20		TET3	1.19723	27.7983	1.04372	10.3704		UHRF1	0.860177	8.38509	0.578878	17.037		MBD1	0.249526	22.2222	0.383103	16.2963		UBE2N	1.41543	12.381	1.12238	10.3704		ZBTB4	2.12463	30.4147	1.69083	34.8148
			TET2	0.697157	2.58311	1.29895	9.62963		HUWE1	0.121763	3.64238	0.140383	0.740741		PPARGC1A	3.54488	52.1601	1.00024	19.2593		REST	0.3677	1.35301	0.732946	0		TET1	0.690848	16.0455	0.822343	34.0741		MBD3	0.248412	13.2479	0.422943	19.2593		WHSC1L1	1.27644	37.619	1.00608	32.5926		UHRF1	2.21959	26.2673	1.70436	35.5556
			TET3	0.9922	1.86433	1.14073	2.22222		MAP3K12	1.3131	14.7075	0.984403	5.92593		PRMT7	0.937528	30.5192	0.981791	11.8519		SLC11A1	0.891099	27.9213	0.930317	25.1852		TET2	2.24524	47.412	1.41987	21.4815		MBD4	0.112323	41.0256	0.344148	14.0741		MBD2	0.791164	27.1429	0.872544	25.9259		TET1	7.36356	55.6068	4.17177	25.9259
			REST	0.571766	0.179695	1.15655	0		MYST1	0.348256	12.362	0.192981	11.8519		RBM14	0.520328	19.5006	0.708959	15.5556		ATRX	0.474606	2.21402	0.838474	3.7037		TET3	2.35329	14.9068	1.10495	5.92593		ZBTB33	0.526888	29.0598	0.519075	15.5556		MECP2	0.498633	14.7619	0.796501	13.3333		TET2	1.4522	16.5899	1.5445	8.14815
			SLC11A1	0.425396	10.5346	0.673679	18.5185		MYST3	0.344601	5.3532	0.0948949	2.96296		RPS6KA5	1.07515	25.2081	1.34621	9.62963		TRIM28	0.413535	3.32103	0.723847	9.62963		REST	0.418742	0.724638	0.67938	3.7037		ZBTB4	4.27897	37.3932	1.37749	17.7778		MBD1	0.910142	29.0476	0.763599	23.7037		TET3	0.992731	19.0476	1.06314	7.40741
			ATRX	0.765826	0.359389	1.15896	5.92593		MYST4	0.271621	5.71192	0.351415	6.66667		SET	0.845699	24.891	1.04194	17.7778		ZBTB16	0.391075	19.8032	0.475354	22.963		SLC11A1	5.50149	45.6522	1.39128	17.037		UHRF1	0.797556	5.76923	1.05213	9.62963		MBD3	0.643582	9.52381	1.03154	6.66667		REST	3.40986	17.5115	1.8067	20
			TRIM28	0.786898	4.55975	0.944078	2.22222		NSD1	0.492237	8.69205	0.409541	3.7037		SIRT2	0.694474	22.1165	0.75338	17.7778		CTCF	0.622204	12.9151	0.645916	5.92593		ATRX	0.43394	4.86542	0.521683	0.740741		TET1	0.968367	21.5812	1.29679	28.1481		MBD4	1.51626	35.2381	1.1706	24.4444		SLC11A1	2.14889	22.8879	1.43478	20.7407
			ZBTB16	0.681613	26.2579	0.578269	17.7778		PHB	0.533414	6.34658	0.506641	5.18519		UBE2N	1.32641	26.3179	0.751641	20		KDM2A	0.671657	20.6642	0.835438	24.4444		TRIM28	0.154889	20.8075	0.196136	14.8148		TET2	0.144007	25.2137	0.628885	8.14815		ZBTB33	0.644937	19.5238	0.752176	10.3704		ATRX	3.62698	49.7696	2.41486	26.6667
			CTCF	0.793064	5.7053	0.892869	4.44444		PPARGC1A	0.0884598	12.0033	-0.0510946	7.40741		WHSC1L1	0.964355	43.0044	1.14715	39.2593		MYC	0.661489	24.6002	0.290334	14.0741		CTCF	0.596936	8.28157	0.611129	8.88889		TET3	1.57187	3.20513	0.814039	3.7037		ZBTB4	1.6216	26.1905	1.10767	11.8519		TRIM28	2.20194	24.1167	1.48535	19.2593
			KDM2A	0.777379	4.58221	1.47164	17.7778		PRMT7	0.373822	6.59492	-0.111552	4.44444		MBD2	1.08912	64.2885	0.837522	37.7778		MAX	0.586155	24.4772	0.794998	28.8889		KDM2A	0.227939	15.3209	0.502646	27.4074		REST	0.0898071	7.69231	0.423258	0		UHRF1	1.69765	13.8095	1.01365	11.8519		ZBTB16	0.496912	17.3579	0.517725	12.5926
			MAX	1.33164	26.1231	0.587549	18.5185		RBM14	-0.00540799	5.32561	0.146181	6.66667		MECP2	0.670246	16.1712	0.894519	16.2963		NNMT	0.91608	27.4293	0.530613	17.037		MYC	4.37339	55.383	1.22541	19.2593		SLC11A1	0.888769	30.5556	1.08964	34.8148		TET1	1.68021	30.9524	1.89021	37.7778		CTCF	3.23411	37.788	2.78265	17.037
			NNMT	0.524219	8.69272	1.0407	6.66667		RPS6KA5	0.137453	7.83664	-0.0239415	2.96296		MBD1	1.47171	54.3004	0.883707	24.4444		DNMT3A	1.27397	26.3223	0.570396	27.4074		MAX	3.01845	52.4845	1.63115	48.1481		ATRX	0.0783319	5.34188	0.38318	1.48148		TET2	0.854242	19.0476	0.812187	18.5185		KDM2A	0.691734	18.4332	0.771837	18.5185
			DNMT3A	1.48393	21.6307	1.47086	30.3704		SET	0.091313	4.24945	0.35288	5.92593		MBD3	0.826616	8.60087	1.692	6.66667		DNMT3B	1.11866	34.0713	0.956719	25.1852		NNMT	8.92152	84.1615	2.49629	21.4815		TRIM28	0.997692	16.8803	0.997403	9.62963		TET3	1.07274	11.9048	0.921794	8.14815		MYC	5.79581	71.8894	2.77195	37.7778
			DNMT3B	3.472	70.7772	1.30052	13.3333		SIRT2	0.161065	10.4029	0.00916457	11.8519		MBD4	0.778495	47.0075	0.835009	30.3704		DNMT1	1.46567	15.2522	1.88868	19.2593		DNMT3A	1.9537	16.3561	1.21496	17.7778		ZBTB16	0.358312	29.2735	0.557934	12.5926		REST	0.453107	5.71429	0.733431	14.0741		MAX	1.7261	49.4624	1.29481	43.7037
			DNMT1	1.06272	5.97484	1.03278	8.88889		UBE2N	0.352357	2.95254	0.514221	0.740741		ZBTB33	0.787696	21.6805	1.26012	24.4444		TYW1	0.280111	15.7442	0.306125	20		DNMT3B	2.09256	27.0186	1.31587	37.7778		CTCF	0.64272	50.641	0.575995	8.14815		SLC11A1	0.721459	28.0952	1.06328	26.6667		NNMT	4.81882	70.3533	2.87007	37.7778
			TYW1	0.293353	15.0943	0.456213	28.1481		WHSC1L1	0.119255	8.74724	0.180599	5.18519		ZBTB4	1.20011	15.0218	1.35571	14.8148		TRMT5	2.38205	34.4403	0.834058	23.7037		DNMT1	2.91621	43.4783	0.789233	16.2963		KDM2A	0.334829	10.2564	0.445662	14.0741		ATRX	0.735764	16.6667	1.09007	17.037		DNMT3A	7.13782	68.8172	3.8591	42.963
			TRMT5	0.504628	12.1069	0.831102	17.037		MBD2	0.622854	12.4724	0.264591	6.66667		UHRF1	1.49098	25.9215	1.37513	32.5926		AS3MT	0.383978	14.6371	0.462245	13.3333		TYW1	0.295022	19.0476	0.392373	20.7407		MYC	1.3913	39.7436	1.05206	21.4815		TRIM28	1.02539	17.619	0.849595	14.8148		DNMT3B	2.36147	19.5084	1.8342	25.1852
			AS3MT	5.30075	66.7341	1.71127	40		MECP2	0.378449	2.84216	0.246105	3.7037		TET1	1.32484	31.3912	1.92945	24.4444		GAMT	1.16139	14.0221	1.14098	11.1111		TRMT5	1.46579	30.2277	0.659264	17.7778		MAX	1.1702	49.1453	0.975122	31.1111		ZBTB16	0.810615	20	0.805372	9.62963		DNMT1	2.23335	10.9063	1.33516	16.2963
			GAMT	2.06732	24.2363	1.50178	13.3333		MBD1	0.893666	13.7417	0.661397	11.1111		TET2	0.795147	18.7872	1.18686	8.88889		DPH5	0.152188	16.7282	0.315	17.7778		AS3MT	0.610746	22.0497	0.646251	19.2593		NNMT	1.62677	40.3846	1.37802	20.7407		CTCF	1.31849	22.381	1.02574	18.5185		TYW1	3.1358	69.7389	1.55448	34.0741
			DPH5	0.634004	11.0737	0.433493	8.88889		MBD3	0.146872	6.34658	-0.082031	7.40741		TET3	1.06591	8.48197	1.21026	11.1111		COMT	0.641867	8.61009	0.627392	1.48148		GAMT	0.358155	16.9772	0.317189	16.2963		DNMT3A	2.83851	68.8034	1.2291	28.1481		KDM2A	0.88175	9.52381	0.630173	19.2593		TRMT5	4.5916	41.0138	2.85833	43.7037
			COMT	0.879322	30.5256	0.90051	18.5185		MBD4	-0.00965595	12.6104	0.221837	8.14815		REST	0.908499	1.3476	1.18101	1.48148		LRTOMT	0.539903	18.4502	0.751088	17.037		DPH5	0.191478	19.1511	0.538984	31.1111		DNMT3B	1.05959	23.5043	1.10088	17.7778		MYC	0.873784	29.5238	0.521488	24.4444		AS3MT	1.80802	30.722	1.21789	31.8519
			LRTOMT	2.81472	38.3872	1.39554	25.9259		ZBTB33	0.404692	9.87859	0.20711	7.40741		SLC11A1	1.25366	53.3888	1.38941	27.4074		HNMT	1.30728	27.5523	0.573456	16.2963		COMT	5.95317	74.3271	1.31229	11.8519		DNMT1	0.405506	14.1026	0.897159	6.66667		MAX	1.04013	36.1905	0.825138	25.9259		GAMT	1.60958	22.7343	1.35223	20
			HNMT	1.94537	35.6918	0.954277	22.2222		ZBTB4	0.96227	9.87859	0.939844	7.40741		ATRX	0.85241	5.23187	1.36118	4.44444		LIAS	0.521589	19.8032	0.244394	12.5926		LRTOMT	2.64952	42.8571	0.887403	31.8519		TYW1	1.74209	70.7265	0.293021	22.963		NNMT	1.34659	30.4762	1.10156	20.7407		DPH5	3.20937	33.3333	1.6596	14.8148
			LIAS	0.34234	16.15	0.258999	17.7778		UHRF1	0.658682	17.66	0.545569	7.40741		TRIM28	0.954584	34.6413	0.725953	16.2963		FTSJD1	0.406766	10.4551	0.767944	9.62963		HNMT	2.21218	49.5859	0.787351	11.8519		TRMT5	0.383159	21.5812	0.568543	16.2963		DNMT3A	2.79885	38.0952	2.38179	29.6296		COMT	1.51569	35.1767	1.06175	20.7407
			FTSJD1	1.92258	45.8895	1.08263	23.7037		TET1	0.51454	13.5762	0.223319	1.48148		CTCF	1.24532	27.6258	0.931568	14.0741		INMT	0.667591	23.2472	0.598178	15.5556		LIAS	0.856801	14.1822	0.293534	19.2593		AS3MT	0.0851024	20.7265	0.375688	23.7037		DNMT3B	1.51631	17.1429	1.18681	17.037		LRTOMT	1.94103	25.3456	1.52733	25.1852
			INMT	1.972	9.63612	1.34158	3.7037		TET2	0.475966	9.02318	0.274007	3.7037		KDM2A	0.72607	33.9279	1.25678	28.1481		COQ3	0.580879	18.9422	0.393473	11.8519		FTSJD1	0.37226	15.942	0.318699	8.88889		GAMT	0.999725	8.11966	1.07138	18.5185		DNMT1	1.62366	13.8095	2.04613	23.7037		HNMT	1.0318	40.553	0.986328	25.1852
			COQ3	0.76776	12.8482	0.870552	21.4815		TET3	0.248513	5.46358	0.209771	1.48148		MAX	1.05931	33.0955	0.999531	29.6296		MTRR	0.84226	21.7712	0.535717	11.1111		INMT	1.37448	19.5652	0.633892	25.1852		DPH5	1.13715	60.6838	0.679761	18.5185		TYW1	0.306802	18.5714	0.337118	22.2222		LIAS	1.29633	27.1889	0.946241	19.2593
			MTRR	0.934533	8.6478	1.30799	14.8148		REST	0.0297755	2.45585	0.0953618	2.96296		NNMT	4.01271	40.5073	1.89904	26.6667		TRMT2B	0.43711	25.8303	0.345293	17.037		COQ3	0.381088	11.2836	0.425784	15.5556		COMT	0.75123	18.5897	0.576515	20		TRMT5	0.469262	16.1905	0.680282	11.1111		FTSJD1	1.11138	10.4455	1.10978	7.40741
			TRMT2B	0.599853	11.2983	0.816997	20.7407		SLC11A1	0.810631	12.8587	0.561243	11.8519		DNMT3A	1.27119	54.3401	1.48384	40		TRMT2A	0.595088	1.72202	0.667594	2.22222		MTRR	1.23946	34.472	0.43417	26.6667		LRTOMT	1.28242	22.2222	0.430355	10.3704		AS3MT	0.739311	36.6667	0.807945	31.1111		COQ3	1.24593	17.2043	1.05735	18.5185
			TRMT2A	0.80902	4.29021	1.57501	4.44444		ATRX	0.330576	6.20861	0.182994	1.48148		DNMT3B	1.55243	24.6136	1.46265	20.7407		LCMT1	0.627057	21.6482	0.666014	17.037		TRMT2B	0.563853	9.73085	0.518091	7.40741		HNMT	0.272341	10.2564	0.669723	17.037		GAMT	1.08753	28.0952	1.2882	28.1481		MTRR	3.48799	59.2934	2.01023	42.963
			LCMT1	0.806508	2.58311	1.02259	3.7037		TRIM28	0.00118759	7.20199	0.0873564	3.7037		DNMT1	0.955271	20.7293	1.01434	17.037		PRMT2	0.496256	17.7122	0.716277	13.3333		TRMT2A	1.69933	18.0124	0.825917	11.8519		LIAS	0.368077	47.6496	0.429402	21.4815		DPH5	0.971464	34.7619	0.669196	11.8519		TRMT2B	4.56921	49.0015	2.08837	25.1852
			PRMT2	0.638595	15.4762	0.718581	12.5926		CTCF	0.0229125	4.33223	0.297719	2.96296		TYW1	0.550847	38.2481	0.696014	22.963		PRMT6	0.71309	24.3542	0.501564	14.8148		LCMT1	0.823472	27.9503	0.208461	21.4815		FTSJD1	1.24281	62.8205	0.831545	20		COMT	1.11645	15.2381	0.981697	18.5185		TRMT2A	1.35145	11.5207	1.45916	12.5926
			PRMT6	1.73592	26.0332	0.994114	18.5185		KDM2A	0.110006	4.85651	0.370044	3.7037		TRMT5	0.994286	35.2755	1.00685	22.2222		SMYD3	0.427694	33.8253	0.407354	21.4815		PRMT2	0.238193	18.6335	0.387778	16.2963		INMT	7.78975	99.359	1.8849	42.963		LRTOMT	0.711268	17.619	1.93603	37.037		LCMT1	1.81589	22.7343	1.43479	14.0741
			SMYD3	1.59783	19.3621	1.59347	31.1111		MYC	0.83842	9.98896	0.404542	7.40741		AS3MT	1.14157	36.5042	1.52286	43.7037		SETD2	0.929602	16.1132	1.06659	12.5926		PRMT6	0.43512	22.4638	0.674553	22.2222		COQ3	0.373361	13.8889	0.206566	19.2593		HNMT	1.42741	21.9048	0.859465	12.5926		PRMT2	1.79292	35.1767	1.22239	18.5185
			SETD2	0.6919	0.651393	1.20475	4.44444		MAX	0.660136	22.7373	0.238256	11.1111		GAMT	3.42348	37.2969	2.51495	20		SETMAR	1.01266	23.2472	0.763816	11.8519		SMYD3	1.07047	28.2609	0.452084	18.5185		MTRR	0.0856389	16.2393	0.339637	25.1852		LIAS	0.889621	22.381	0.614451	13.3333		PRMT6	6.64417	85.4071	3.4831	54.0741
			SETMAR	0.928438	25.584	0.608547	12.5926		NNMT	1.5852	25.0828	0.90948	13.3333		DPH5	0.345745	30.1229	0.506953	19.2593		MLL2	0.274555	3.81304	0.630057	0		SETD2	0.827053	4.34783	0.859894	9.62963		TRMT2B	0.270417	8.11966	0.482989	6.66667		FTSJD1	0.468274	25.2381	0.60327	13.3333		SMYD3	2.99679	72.043	0.987742	28.8889
			MLL2	0.68849	1.68464	0.969096	1.48148		DNMT3A	0.469785	13.7969	0.293188	10.3704		COMT	0.728132	35.1566	0.949789	20		PCMT1	0.425666	17.7122	0.471671	11.8519		SETMAR	5.33059	52.4845	1.19143	14.0741		TRMT2A	0.256273	28.8462	0.510107	11.1111		INMT	1.50634	17.1429	1.17042	11.1111		SETD2	1.16817	11.3671	1.12301	11.1111
			PCMT1	0.805929	11.9048	0.440733	10.3704		DNMT3B	0.618348	15.1214	0.591476	15.5556		LRTOMT	4.90816	51.2881	2.50641	22.963		TRMT1	0.398406	2.09102	1.07784	5.18519		MLL2	0.783851	3.00207	0.698295	5.92593		LCMT1	0.592729	6.41026	0.698137	17.037		COQ3	1.13918	26.6667	1.28986	38.5185		SETMAR	1.63054	29.4931	0.744713	14.0741
			TRMT1	0.712419	2.08895	1.53036	7.40741		DNMT1	0.29228	6.42936	0.391184	8.14815		HNMT	2.75737	35.3547	1.31624	27.4074		TFB2M	0.681371	23.3702	0.681883	12.5926		PCMT1	2.3586	17.7019	0.698052	9.62963		PRMT2	12.126	97.6496	2.56471	28.1481		MTRR	0.491152	25.2381	0.497078	18.5185		MLL2	0.688848	10.5991	0.786033	2.22222
			TFB2M	1.21396	19.699	0.872539	14.8148		TYW1	0.541635	18.4051	0.438396	14.0741		LIAS	1.05837	28.8942	1.20233	34.0741		TFB1M	0.345201	17.4662	0.18098	13.3333		TRMT1	0.84231	7.66046	0.393247	8.14815		PRMT6	1.79487	39.9573	1.16812	29.6296		TRMT2B	0.6694	19.5238	0.445925	20		PCMT1	1.6605	13.2104	1.19183	14.8148
			TFB1M	0.581523	10.7367	0.481722	15.5556		TRMT5	0.143097	6.34658	0.316728	5.18519		FTSJD1	0.955532	22.7507	0.979099	16.2963		TRMT61B	0.489645	25.8303	0.50983	16.2963		TFB2M	0.481726	10.0414	0.255313	12.5926		SMYD3	0.661016	21.7949	0.837917	19.2593		TRMT2A	0.612624	9.52381	0.971502	8.88889		TRMT1	0.947099	5.37634	1.39829	15.5556
			TRMT61B	0.397722	9.97305	0.735789	14.0741		AS3MT	1.6267	29.2219	1.13453	17.037		INMT	5.49992	74.9108	1.71877	42.2222		NSUN2	0.212881	16.9742	0.38315	19.2593		TFB1M	1.41516	24.4306	0.729161	14.8148		SETD2	0.796099	28.8462	0.5611	3.7037		LCMT1	0.575318	19.0476	0.709299	14.8148		TFB2M	1.6255	45.6221	0.661826	20.7407
			NSUN2	0.978788	9.50135	0.506928	11.1111		GAMT	0.621099	18.681	0.405599	19.2593		COQ3	1.0703	30.4796	1.45144	29.6296		METTL1	1.04236	21.1562	0.61915	11.1111		TRMT61B	0.475646	13.354	0.354064	11.8519		SETMAR	0.877053	20.5128	0.178913	16.2963		PRMT2	1.42228	22.381	1.06568	13.3333		TFB1M	0.781392	55.7604	0.453374	30.3704
			METTL1	1.11849	19.6765	1.03997	6.66667		DPH5	0.520142	15.011	0.38305	2.22222		MTRR	0.57151	26.7935	0.676129	22.2222		METTL3	0.705226	8.24108	0.841077	11.1111		NSUN2	0.732804	14.9068	0.474521	8.88889		MLL2	0.0916837	24.7863	0.471579	5.18519		PRMT6	0.868468	28.0952	0.920518	29.6296		TRMT61B	0.823812	21.0445	0.663302	15.5556
			METTL3	2.22186	36.7925	1.45775	25.1852		COMT	0.145755	9.16115	0.197284	5.18519		TRMT2B	0.938221	42.2117	0.900931	25.9259		TPMT	1.3673	21.4022	1.47001	25.9259		METTL1	0.34	18.1159	0.190462	11.1111		PCMT1	0.444127	19.2308	0.293409	13.3333		SMYD3	0.933216	29.0476	1.01345	24.4444		NSUN2	1.20047	31.6436	0.731722	23.7037
			TPMT	0.554043	11.2758	0.389397	5.18519		LRTOMT	0.0643504	12.8587	0.313187	10.3704		TRMT2A	0.888503	7.49108	1.15931	4.44444		ICMT	0.600104	24.2312	0.604117	31.1111		METTL3	3.24618	58.6957	0.933266	23.7037		TRMT1	0.425491	8.76068	0.605866	10.3704		SETD2	0.542835	8.09524	0.59715	8.14815		METTL1	2.40245	57.1429	1.10991	23.7037
			ICMT	0.488467	20.2381	0.538682	20		HNMT	0.602332	15.0386	0.511328	8.88889		LCMT1	1.29243	31.7876	1.06374	35.5556		PEMT	0.827784	19.5572	0.548506	13.3333		TPMT	0.525926	18.53	0.381764	20		TFB2M	0.320846	19.0171	0.477922	18.5185		SETMAR	0.856679	22.8571	0.748111	17.7778		METTL3	2.12597	45.1613	1.36074	24.4444
			PEMT	1.28529	18.0144	1.35154	22.963		LIAS	0.144744	7.91943	0.287678	4.44444		PRMT2	3.16314	61.6726	1.56226	31.1111		MAT2A	1.20474	26.9373	0.19414	9.62963		ICMT	0.627517	23.0849	0.333981	20.7407		TFB1M	0.356795	27.5641	0.475002	15.5556		MLL2	0.547532	3.33333	0.798335	2.96296		TPMT	1.18888	37.1736	1.10346	35.5556
			MAT2A	0.452154	18.6208	0.602217	20		FTSJD1	0.00295983	9.74062	0.0168883	4.44444		PRMT6	0.545662	40.547	0.370551	27.4074		TYW3	1.04249	24.1082	0.35461	10.3704		PEMT	1.43871	57.971	0.707249	29.6296		TRMT61B	0.114417	19.4444	-0.0142363	9.62963		PCMT1	1.23698	18.0952	0.766988	16.2963		ICMT	4.42595	13.0568	3.21356	11.1111
			TYW3	1.10214	20.3504	0.713413	19.2593		INMT	0.843357	9.76821	0.543162	5.92593		SMYD3	2.13701	59.5323	0.897619	27.4074		EHMT2	0.527258	17.8352	0.526303	15.5556		MAT2A	0.592846	17.4948	0.457783	22.963		NSUN2	0.0560865	34.4017	0.450722	19.2593		TRMT1	1.50288	28.5714	1.54477	24.4444		PEMT	1.21035	9.21659	1.01384	7.40741
			EHMT2	1.0035	20.4178	0.759968	8.88889		COQ3	0.216157	4.74614	0.378551	1.48148		SETD2	0.699496	9.59176	1.48612	9.62963		RNMT	0.519629	7.38007	0.686372	9.62963		TYW3	0.761943	35.8178	0.703951	20		METTL1	0.421497	20.5128	0.715426	25.9259		TFB2M	1.02542	21.4286	0.749601	15.5556		MAT2A	0.621128	15.8218	0.562613	19.2593
			RNMT	0.998357	7.47978	1.31557	5.92593		MTRR	0.0324623	9.13355	0.278616	11.1111		SETMAR	0.711295	33.5315	0.873999	36.2963		SETD8	0.39614	7.25707	0.471641	3.7037		EHMT2	0.402805	12.8364	0.348975	26.6667		METTL3	-0.0135873	9.82906	0.433633	11.8519		TFB1M	0.625284	20	0.499567	14.0741		TYW3	1.51414	25.4992	1.38226	21.4815
			SETD8	0.700407	23.4501	0.48661	25.9259		TRMT2B	1.0653	26.7384	0.4093	8.88889		MLL2	0.809077	10.4241	1.05093	6.66667		MLL3	0.391416	6.64207	0.766478	8.88889		RNMT	0.48692	11.9048	0.356967	15.5556		TPMT	0.819994	19.0171	0.508211	8.14815		TRMT61B	0.419355	15.7143	0.484368	11.8519		EHMT2	3.70386	36.0983	2.4137	12.5926
			MLL3	1.05875	3.54897	1.06624	2.96296		TRMT2A	0.235003	7.33996	0.19724	2.96296		PCMT1	1.20932	47.0868	1.34577	38.5185		AMD1	2.11869	37.5154	1.09472	22.963		SETD8	0.751103	38.3023	0.825904	37.037		ICMT	0.110927	42.5214	0.916503	26.6667		NSUN2	1.2889	23.8095	0.656106	12.5926		RNMT	1.36523	20.8909	0.982748	21.4815
			AMD1	5.28689	74.708	1.1267	14.0741		LCMT1	0.403505	8.9128	0.569068	6.66667		TRMT1	1.1114	9.35394	1.4282	9.62963		DOT1L	0.510267	14.2681	0.723668	15.5556		MLL3	0.30022	4.14079	0.597352	8.14815		PEMT	1.06159	15.1709	0.70915	8.88889		METTL1	0.720952	12.381	0.605798	14.0741		SETD8	2.50902	58.8326	1.70167	44.4444
			GNMT	4.38195	34.4115	1.43047	10.3704		PRMT2	0.417887	16.915	0.0538121	11.8519		TFB2M	1.0244	30.321	0.678983	20		ASH1L	0.498337	1.23001	0.722632	0.740741		AMD1	1.98489	22.8778	0.56632	11.1111		MAT2A	0.752051	20.7265	0.348745	21.4815		METTL3	1.16315	38.0952	1.02424	22.963		MLL3	0.808471	8.60215	1.04416	10.3704
			DOT1L	0.471361	8.01887	0.805456	16.2963		PRMT6	0.323373	24.6137	0.035538	18.5185		TFB1M	0.60486	33.9675	0.800863	22.963		EZH1	0.69619	11.5621	0.622534	13.3333		DOT1L	0.247779	13.4576	0.520953	28.1481		TYW3	1.78688	38.8889	1.25184	26.6667		TPMT	0.71886	20.4762	0.762586	19.2593		AMD1	2.25117	41.321	1.04619	19.2593
			ASH1L	0.641609	0.292004	1.44299	0.740741		SMYD3	0.062137	12.0585	0.136883	8.14815		TRMT61B	0.195275	23.8208	0.425473	22.2222		EZH2	0.942737	20.5412	0.758308	18.5185		ASH1L	0.328424	5.17598	0.548578	4.44444		EHMT2	1.29661	7.47863	0.80789	7.40741		ICMT	0.888484	30.9524	0.412347	14.8148		DOT1L	1.37305	9.3702	1.03803	4.44444
			EZH1	0.661934	13.2749	0.963684	20.7407		SETD2	0.241839	5.13245	0.573137	6.66667		NSUN2	1.30352	22.5525	0.806628	7.40741		MLL	0.65687	6.02706	0.795916	10.3704		EZH1	0.568287	17.1843	0.526472	17.7778		RNMT	0.520556	18.5897	0.46074	11.1111		PEMT	1.6262	40.4762	1.50149	33.3333		ASH1L	0.786163	0.768049	0.957173	0.740741
			EZH2	3.48111	34.1195	1.49941	25.1852		SETMAR	0.378335	10.734	0.415937	6.66667		METTL1	1.11004	42.0927	0.908617	25.1852		MLL4	0.348518	1.72202	0.653614	0		EZH2	1.13044	14.3892	0.408698	2.96296		SETD8	0.518803	7.69231	0.772544	20.7407		MAT2A	1.04076	37.1429	0.676407	20		EZH1	3.46497	37.6344	1.96403	33.3333
			MLL	0.893011	4.35759	1.15476	8.88889		MLL2	0.142653	0.496689	0.322474	0		METTL3	0.598061	41.8946	0.329368	22.963		MLL5	0.565567	7.87208	0.728217	8.14815		MLL	0.269434	7.45342	0.413814	10.3704		MLL3	0.241406	9.18803	0.654672	7.40741		TYW3	0.614901	22.8571	0.322126	19.2593		EZH2	3.55068	18.126	2.17741	5.92593
			MLL4	0.463502	2.71788	0.811979	10.3704		PCMT1	0.441928	8.69205	0.195399	6.66667		TPMT	0.58524	33.0559	0.793461	17.7778		PRDM2	1.08246	26.3223	0.88653	12.5926		MLL4	0.831816	21.3251	0.470139	9.62963		AMD1	2.44243	80.1282	0.638073	17.7778		EHMT2	1.6635	32.381	1.48314	22.963		MLL	2.0785	17.2043	1.43766	13.3333
			MLL5	0.680079	0.74124	1.29941	5.18519		TRMT1	0.0718469	3.89073	0.310002	8.88889		ICMT	0.568092	31.193	0.693291	38.5185		SETBP1	1.66675	24.7232	1.28306	11.1111		MLL5	0.794838	10.4555	0.589878	3.7037		GNMT	1.00269	8.76068	1.17959	17.7778		RNMT	0.611106	26.6667	0.629802	30.3704		MLL4	1.75832	25.9601	1.45227	15.5556
			PRDM2	1.2949	11.9497	1.34536	3.7037		TFB2M	0.263189	8.08499	0.392373	5.18519		PEMT	0.721723	26.7142	1.06571	14.0741		SETD1A	0.304877	4.79705	0.516452	2.22222		PRDM2	1.68412	22.4638	0.856337	11.1111		DOT1L	0.605664	30.5556	0.726761	17.037		SETD8	0.672211	7.14286	0.752832	16.2963		MLL5	1.17597	7.37327	1.40562	2.96296
			SETBP1	1.14508	4.42498	1.26994	2.22222		TFB1M	0.257718	7.5883	0.421744	3.7037		MAT2A	1.10456	56.7578	0.638549	34.8148		SETD1B	0.258393	7.62608	0.458503	8.88889		SETBP1	2.09933	46.3768	0.869394	25.9259		ASH1L	0.551384	4.2735	0.637602	5.92593		MLL3	0.788917	7.14286	1.04685	8.88889		PRDM2	2.713	13.6713	2.14189	17.037
			SETD1A	0.266322	5.84007	0.565686	5.92593		TRMT61B	0.0603683	6.62252	0.205413	6.66667		TYW3	0.833942	47.285	0.979716	31.1111		SETD3	4.60552	51.6605	1.01501	15.5556		SETD1A	0.516718	11.8012	0.416192	20.7407		EZH1	0.789297	34.188	0.444959	15.5556		AMD1	0.263247	12.381	0.291913	11.8519		SETBP1	1.27409	35.7911	1.32464	27.4074
			SETD1B	0.624944	8.87242	0.742292	6.66667		NSUN2	0.0806187	7.5883	-0.00618839	1.48148		EHMT2	0.853191	27.1106	1.04141	21.4815		SETD4	0.339057	7.38007	0.414592	3.7037		SETD1B	0.62918	8.90269	0.956048	18.5185		EZH2	2.21111	47.0085	1.10516	11.1111		DOT1L	0.904377	10.9524	0.998339	7.40741		SETD1A	1.93564	21.9662	1.30513	13.3333
			SETD3	0.849074	24.2363	1.15358	28.8889		METTL1	0.574329	20.2539	0.614492	10.3704		RNMT	0.761987	13.5949	1.06406	10.3704		SETD5	0.667561	5.41205	0.893913	2.22222		SETD3	0.882612	28.3644	0.563608	23.7037		MLL	0.684797	7.26496	0.522218	8.88889		ASH1L	0.937801	18.0952	0.710152	11.1111		SETD1B	0.615308	10.5991	0.905493	14.0741
			SETD4	0.850219	9.23181	1.25229	19.2593		METTL3	-0.012401	5.7947	-0.186472	2.96296		SETD8	0.752223	35.6718	0.703398	25.9259		SETD6	0.438616	18.9422	0.653134	18.5185		SETD4	3.30058	31.47	1.22293	11.1111		MLL4	5.14521	92.094	0.458472	16.2963		EZH1	0.965231	13.3333	0.864406	7.40741		SETD3	3.45188	36.7127	2.06881	38.5185
			SETD5	0.81884	2.22372	1.21273	2.22222		TPMT	0.273901	6.18102	0.289684	9.62963		MLL3	0.644916	9.71066	1.35234	2.96296		SETD7	0.44149	13.5301	0.562447	9.62963		SETD5	1.79334	41.8219	0.893445	17.037		MLL5	0.677371	0.641026	0.874411	1.48148		EZH2	1.54867	13.8095	1.26414	8.88889		SETD4	1.34611	29.1859	1.30201	28.8889
			SETD6	0.668417	21.5184	0.679624	13.3333		ICMT	0.556189	5.93267	0.340574	8.14815		AMD1	3.38742	31.4308	2.16735	28.8889		SETDB2	0.367686	16.3592	0.324216	13.3333		SETD6	0.977816	22.4638	0.161303	7.40741		PRDM2	0.849816	28.6325	0.913029	13.3333		MLL	0.83725	12.381	0.772771	14.8148		SETD5	2.45903	33.0261	1.31195	8.88889
			SETD7	0.618135	3.07727	1.22072	2.96296		PEMT	0.333943	17.1082	0.0965879	11.1111		GNMT	2.47966	30.8759	1.36345	28.1481		SMYD2	0.350905	20.1722	0.234489	21.4815		SETD7	1.71765	22.5673	0.63025	20.7407		SETBP1	0.0567726	26.4957	0.270986	16.2963		MLL4	0.441718	5.2381	0.685022	11.8519		SETD6	0.898378	30.2611	0.659821	17.037
			SETDB2	1.83353	32.3675	0.951377	23.7037		MAT1A	0.339826	16.7219	0.237052	5.92593		DOT1L	0.480481	19.3421	0.713939	16.2963		SMYD4	0.821477	35.7934	0.472613	19.2593		SETDB2	0.646108	20.0828	0.586629	34.0741		SETD1A	1.8885	77.1368	0.508923	14.0741		MLL5	0.787752	12.8571	0.763861	4.44444		SETD7	1.16157	17.5115	1.02905	12.5926
			SMYD2	1.23208	26.7745	0.812539	35.5556		MAT2A	0.0156113	8.55408	0.0828002	7.40741		ASH1L	1.01694	17.0828	1.54241	9.62963		SMYD5	0.616177	14.2681	0.583522	17.037		SMYD2	0.82509	36.4389	0.285453	26.6667		SETD1B	0.28167	11.1111	0.206142	12.5926		PRDM2	0.946264	14.7619	0.975815	13.3333		SETDB2	0.861469	25.192	0.985823	13.3333
			SMYD4	1.73301	48.6523	0.787384	18.5185		TYW3	0.251662	18.9018	0.301884	8.88889		EZH1	1.20883	17.9548	1.50656	31.1111		SUV39H1	0.688752	11.6851	0.652167	9.62963		SMYD4	0.448362	13.147	0.494378	11.1111		SETD3	0.0240806	32.265	0.440663	22.963		SETBP1	2.30862	28.0952	1.53217	15.5556		SMYD2	3.50154	26.5745	1.87963	14.0741
			SMYD5	1.08311	16.2848	1.13357	11.1111		EHMT2	0.0819071	10.0717	0.026818	3.7037		EZH2	1.8953	14.4669	1.86239	15.5556		SUV420H1	1.49886	15.8672	0.912893	3.7037		SMYD5	0.512827	20.6004	0.569045	18.5185		SETD4	2.78288	29.0598	0.481965	21.4815		SETD1A	1.12909	25.7143	0.513292	5.92593		SMYD4	1.49151	21.1982	0.909248	18.5185
			SUV39H1	0.625307	14.5777	1.02922	10.3704		RNMT	0.330991	13.9073	0.365134	5.18519		MLL	1.4641	44.2331	1.74273	31.1111		SUV420H2	0.565114	4.30504	0.808055	3.7037		SUV39H1	1.25648	18.6335	0.286266	9.62963		SETD5	0.333473	7.47863	0.591014	3.7037		SETD1B	0.375516	5.2381	0.520887	8.14815		SMYD5	2.53219	51.9201	1.25432	25.9259
			SUV420H1	0.612003	21.9677	1.00267	8.14815		SETD8	0.24874	12.5828	0.135474	8.88889		MLL4	1.00963	11.5339	0.918771	14.8148		PHGDH	0.959414	39.1144	0.788658	36.2963		SUV420H1	0.744204	27.3292	0.666981	24.4444		SETD6	0.481247	20.2991	0.0879458	15.5556		SETD3	0.402603	25.7143	0.406287	17.7778		SUV39H1	1.27802	37.6344	0.712478	18.5185
			SUV420H2	0.454793	4.96406	1.27256	2.22222		MLL3	0.311105	4.69095	0.655971	5.18519		MLL5	0.611606	4.95442	1.35496	5.18519		PSAT1	3.12237	36.2854	1.13714	22.963		SUV420H2	0.32527	12.94	0.245959	14.8148		SETD7	1.77525	55.5556	1.04361	20		SETD4	0.852905	18.5714	0.678794	10.3704		SUV420H1	2.34644	24.2704	1.80593	17.7778
			PHGDH	1.08988	34.1869	1.83989	33.3333		AMD1	0.0429163	4.30464	0.0961406	4.44444		PRDM2	1.66164	38.5652	1.76534	25.9259		CHDH	0.672782	14.0221	0.672577	14.8148		PHGDH	0.666192	18.1159	0.508381	14.0741		SETDB2	0.674225	36.3248	0.621108	25.9259		SETD5	0.481064	11.9048	0.792753	16.2963		SUV420H2	1.32663	17.2043	1.33621	15.5556
			PSAT1	2.12784	27.673	0.574513	13.3333		DOT1L	0.335161	6.29139	0.0674964	0.740741		SETBP1	1.74934	27.824	1.54821	24.4444		AHCYL1	0.222196	18.3272	0.259635	19.2593		PSAT1	0.841432	15.8385	0.557655	14.8148		SMYD2	1.15639	17.5214	0.772399	14.8148		SETD6	0.707411	15.2381	0.520268	12.5926		PHGDH	1.61684	16.7435	1.31235	14.0741
			CHDH	1.6807	18.531	1.09062	16.2963		ASH1L	0.296424	1.51766	0.305547	0.740741		SETD1A	0.935815	23.5038	0.956642	26.6667		BHMT	1.60585	17.4662	0.747827	15.5556		CHDH	0.464034	17.5983	0.512519	28.8889		SMYD4	3.58631	68.8034	1.00105	37.037		SETD7	0.798564	24.7619	0.501868	19.2593		PSAT1	1.4232	37.1736	0.859393	30.3704
			AHCYL1	0.570543	11.6352	1.02473	15.5556		EZH1	0.274269	6.6777	0.26374	4.44444		SETD1B	0.588791	18.3512	0.877325	22.2222		CBS	0.647712	24.6002	0.641353	17.037		AHCYL1	0.370796	10.6625	0.385332	19.2593		SMYD5	0.405489	12.3932	0.886086	15.5556		SETDB2	1.30634	28.0952	0.841855	27.4074		CHDH	1.07053	32.4117	1.17489	27.4074
			CBS	5.28194	47.5517	1.51105	26.6667		EZH2	0.0753673	3.20088	0.0876078	3.7037		SETD3	0.94987	25.2477	0.793719	17.7778		PSPH	0.658106	25.3383	0.614484	8.88889		CBS	0.53338	15.3209	0.426828	22.2222		SUV39H1	4.34633	86.1111	0.582621	21.4815		SMYD2	0.862312	23.3333	0.379255	9.62963		AHCYL1	1.99544	26.2673	1.72241	15.5556
			PSPH	1.04689	13.8589	0.240451	16.2963		MLL	0.298786	2.34547	0.382152	2.22222		SETD4	0.540894	18.153	0.50339	11.8519		PDPR	0.342965	14.0221	0.355996	12.5926		PSPH	1.35628	13.8716	0.290859	8.88889		SUV420H1	0.328054	19.2308	0.437663	9.62963		SMYD4	0.658703	13.3333	0.634644	26.6667		CBS	2.97153	20.7373	1.98686	11.1111
			PDPR	0.706918	6.9407	0.859231	3.7037		MLL4	0.117514	2.89735	0.202266	3.7037		SETD5	0.66055	11.0583	1.16242	11.8519		DMGDH	1.15458	6.76507	0.776412	9.62963		PDPR	0.608704	18.8406	0.558823	14.8148		SUV420H2	0.60753	25.2137	0.911988	28.1481		SMYD5	1.1898	31.9048	1.11494	28.8889		PSPH	2.4597	23.3487	1.34868	18.5185
			DMGDH	0.777846	10.3324	0.985187	20		MLL5	0.399586	5.32561	0.231859	2.96296		SETD6	1.02729	20.2537	0.87566	18.5185		PPIG	0.232741	9.47109	0.544633	14.0741		PPIG	0.246866	9.93789	0.579084	17.7778		PHGDH	0.637931	23.7179	0.59853	29.6296		SUV39H1	1.18138	17.1429	0.931269	8.14815		PDPR	0.863392	9.98464	1.12841	8.14815
			PPIG	1.00394	16.3971	0.95536	8.88889		PRDM2	0.389706	5.38079	0.429416	5.18519		SETD7	1.48344	23.7416	1.47927	14.8148		NAGS	0.491704	23.9852	0.529665	22.963		NAGS	0.761681	27.3292	0.312295	26.6667		PSAT1	0.863024	44.8718	0.439409	22.2222		SUV420H1	2.20529	46.1905	1.8125	25.1852		DMGDH	1.80543	32.7189	1.19683	28.8889
			NAGS	1.50152	32.8167	0.771531	15.5556		SETBP1	1.47366	25.745	0.854138	7.40741		SETDB2	2.03021	47.2057	1.12497	17.7778		SARDH	0.459969	35.6704	0.344267	25.1852		SARDH	3.90884	68.9441	2.25626	37.7778		CHDH	0.313811	41.453	0.570747	20.7407		SUV420H2	0.643649	14.2857	0.684296	8.14815		PPIG	0.756127	13.5177	0.951236	28.1481
			SARDH	2.4657	34.6137	1.32822	45.9259		SETD1A	0.0783167	2.81457	0.194146	0.740741		SMYD2	1.49789	35.6718	0.887259	27.4074		PIPOX	0.871652	29.0283	0.258679	17.037		ALAS1	6.64015	56.8323	1.72159	31.1111		AHCYL1	2.1609	62.8205	0.858979	22.2222		PHGDH	1.55112	31.4286	1.86734	29.6296		NAGS	0.544869	30.4147	0.405419	19.2593
			PIPOX	5.74586	59.0746	2.4433	30.3704		SETD1B	0.0424238	1.54525	0.275202	0		SMYD4	1.05954	44.6294	0.880089	25.1852		ALAS1	0.48965	10.8241	0.406418	8.88889		GSS	0.967236	22.0497	0.597214	20.7407		MAT1A	1.69168	0.641026	1.52617	6.66667		PSAT1	1.25405	18.5714	1.01452	20.7407		SARDH	3.8887	52.0737	2.1072	20.7407
			ALAS1	0.803724	14.4205	0.61752	23.7037		SETD3	0.201717	11.3687	-0.022452	3.7037		SMYD5	0.956359	29.1716	0.68865	23.7037		GSS	1.43691	16.8512	0.900701	12.5926		GCAT	1.28632	22.2567	0.299624	4.44444		BHMT	2.32426	10.8974	1.49693	23.7037		CHDH	0.78262	17.619	0.624687	26.6667		PIPOX	7.0227	50.9985	3.20644	31.1111
			GSS	1.09127	13.522	1.42562	13.3333		SETD4	-0.0795395	6.56733	-0.0428058	5.18519		SUV39H1	1.30892	12.8815	1.12719	10.3704		GCAT	0.524603	20.7872	0.51978	6.66667		ANPEP	5.49961	58.1781	2.00895	15.5556		CBS	1.59805	59.6154	1.01486	17.7778		AHCYL1	0.658964	30	0.666088	22.2222		ALAS1	1.34397	21.5054	1.01668	18.5185
			GCAT	0.992845	8.87242	1.14714	8.14815		SETD5	0.090806	4.49779	0.0701988	1.48148		SUV420H1	0.841137	19.3024	1.03449	14.8148		ANPEP	0.727781	27.1833	0.728785	18.5185		GLDC	0.783322	32.4017	0.300343	24.4444		PSPH	1.4785	39.5299	0.844179	19.2593		CBS	0.798217	19.0476	1.05414	11.8519		GSS	1.83824	17.5115	1.2702	11.1111
			ANPEP	3.7874	40.611	1.66693	25.9259		SETD6	0.197105	6.01545	0.32752	5.18519		SUV420H2	0.951013	24.9306	1.10481	17.037		GLDC	0.596441	30.8733	0.165268	20		DLD	0.407535	28.3644	0.40665	20.7407		PDPR	0.343902	13.4615	0.535259	8.14815		PSPH	0.837226	24.7619	0.458169	14.8148		GCAT	0.881785	22.427	0.789414	23.7037
			GLDC	3.04008	40.0045	0.750884	14.8148		SETD7	0.829571	17.7152	0.376403	5.92593		PHGDH	3.17612	45.3825	2.35779	33.3333		DLD	0.472026	7.38007	0.622917	8.14815		CP	1.30416	27.9503	0.410355	15.5556		DMGDH	4.72916	1.92308	1.45873	8.88889		PDPR	0.456032	7.14286	0.849735	18.5185		ANPEP	1.44803	44.5469	1.07241	44.4444
			DLD	0.452247	13.0503	0.587249	14.0741		SETDB2	1.31643	28.1733	0.335076	9.62963		PSAT1	7.25395	75.1883	3.43347	31.1111		CP	2.52642	34.6863	1.04962	22.963		PPCS	0.345398	12.3188	0.249293	16.2963		PPIG	0.146898	13.6752	0.441824	20		PPIG	0.570449	12.8571	0.698929	19.2593		GLDC	2.77272	38.2488	2.24386	36.2963
			CP	1.33375	37.7358	2.06151	28.8889		SMYD2	0.309979	11.6998	0.372376	11.1111		CHDH	1.22826	33.6504	1.15897	22.2222		PPCS	1.26346	35.5474	0.491611	14.8148		GPT	1.07424	25.2588	0.337785	26.6667		NAGS	4.9003	64.9573	1.10543	14.8148		NAGS	1.19108	37.1429	0.905024	21.4815		DLD	0.73002	50.0768	0.92997	35.5556
			PPCS	0.427291	6.44654	0.256784	7.40741		SMYD4	0.426326	13.4658	0.438362	11.8519		AHCYL1	1.20395	28.8149	0.680965	20.7407		GPT	1.29046	19.5572	0.514193	7.40741		CTH	1.34661	22.5673	0.630351	15.5556		SARDH	1.55314	5.98291	1.23347	9.62963		SARDH	1.1755	38.5714	0.868674	25.9259		CP	1.72252	26.8817	1.33558	17.7778
			GPT	0.829691	16.0377	0.704706	9.62963		SMYD5	1.04533	18.957	0.292788	5.18519		CBS	1.9138	53.3888	1.19468	31.1111		CTH	1.25468	31.2423	0.533092	18.5185		SDS	5.47748	56.5217	1.28987	19.2593		PIPOX	2.91105	3.63248	1.43918	5.18519		PIPOX	2.21156	41.9048	0.916089	22.2222		PPCS	9.62764	31.49	4.77531	27.4074
			CTH	0.535312	10.7367	0.575079	11.1111		SUV39H1	0.299966	7.61589	0.10119	5.18519		PSPH	0.829031	25.1288	1.2867	20.7407		SDS	1.32768	35.5474	1.27061	32.5926		IL4I1	4.72998	56.8323	1.97661	32.5926		ALAS1	1.67574	10.2564	1.14682	14.8148		ALAS1	0.527264	20.9524	0.58659	29.6296		GPT	1.59016	22.7343	1.15836	15.5556
			SDS	1.49923	53.4591	0.876279	21.4815		SUV420H1	0.242815	14.8455	0.381272	18.5185		PDPR	0.73089	20.6104	1.08587	17.7778		IL4I1	0.777523	23.4932	0.529963	20.7407		SHMT1	1.39831	32.5052	1.03489	28.8889		GSS	2.68466	75.8547	0.612936	24.4444		GSS	0.871035	20	0.662851	21.4815		CTH	1.92611	26.5745	1.47391	44.4444
			IL4I1	0.770161	14.1285	1.16721	22.2222		SUV420H2	0.170152	12.2792	0.020307	5.92593		DMGDH	2.43534	35.1169	1.20391	22.963		SHMT1	1.22304	15.4982	0.964707	13.3333		SHMT2	0.377381	8.28157	0.549902	17.7778		GCAT	2.72873	64.5299	0.801146	17.037		GCAT	1.16689	34.7619	0.594435	16.2963		SDS	1.49201	22.7343	0.950384	16.2963
			CDO1	2.57329	58.7152	0.704925	22.2222		PHGDH	0.0872744	13.9901	0.361228	12.5926		PPIG	0.583453	27.4673	1.03345	40.7407		SHMT2	1.05394	28.2903	0.871291	30.3704		AMT	3.05701	39.0269	1.37768	26.6667		ANPEP	1.94388	72.8632	1.29485	34.0741		ANPEP	1.28902	36.1905	0.874809	22.2222		IL4I1	1.18198	25.192	1.44922	14.0741
			SHMT1	2.04823	40.0943	1.00651	28.1481		PSAT1	0.0539686	5.32561	0.171978	2.96296		NAGS	1.04389	30.9552	1.47446	24.4444		AMT	1.26845	34.9323	1.26421	34.8148		GOT2	1.82249	26.9151	0.766203	16.2963		GLDC	0.291068	8.11966	1.16777	20		GLDC	2.82155	51.4286	1.74515	34.0741		CDO1	2.36158	22.2734	1.39409	23.7037
			SHMT2	0.809338	16.2848	0.856564	20		CHDH	0.300779	12.7483	0.143393	4.44444		SARDH	1.45821	49.9802	0.762365	25.9259		GOT2	0.695169	11.1931	0.301048	8.88889		GPT2	2.30182	20.911	0.960992	22.2222		DLD	0.668146	29.4872	0.628335	24.4444		DLD	0.742692	20.9524	0.3851	21.4815		SHMT1	2.14776	15.6682	1.88166	13.3333
			AMT	4.74549	73.4726	3.50779	43.7037		AHCYL1	0.110374	10.1545	0.0573052	5.92593		PIPOX	1.87918	36.742	1.38941	29.6296		GPT2	1.00726	26.5683	0.154566	12.5926		MPST	3.89689	55.5901	0.711614	17.037		CP	2.05644	10.0427	0.737877	16.2963		CP	0.823966	29.0476	0.308264	17.037		SHMT2	2.42363	24.7312	1.45731	15.5556
			GOT2	1.26347	14.3306	0.560495	14.8148		CBS	0.940514	27.5386	0.266025	14.0741		ALAS1	1.03555	37.178	0.894892	30.3704		MPST	0.956975	8.48708	0.952058	4.44444		ADC	2.15775	46.0663	0.780109	20		PPCS	1.2513	20.9402	0.308012	14.8148		PPCS	0.827031	27.619	0.614476	8.14815		AMT	2.02469	33.9478	1.06963	22.963
			GPT2	0.754629	14.6226	0.478614	16.2963		PSPH	0.739182	12.5828	0.436665	7.40741		GSS	2.09729	49.7424	1.25926	23.7037		AGXT2	1.97843	27.9213	1.26519	26.6667		GATM	2.27815	25.4658	1.01924	28.8889		GPT	0.444529	13.8889	0.753396	7.40741		GPT	1.15318	37.619	0.711936	16.2963		GOT2	1.50085	18.4332	1.12512	16.2963
			MPST	1.47278	10.0854	1.41754	17.037		PDPR	0.0409675	5.46358	0.124898	2.22222		GCAT	0.659342	19.1439	1.02901	17.7778		ADC	0.316307	20.1722	0.552627	17.7778		GOT1	0.448869	21.3251	0.678476	34.0741		CTH	4.31475	20.2991	1.36947	8.88889		CTH	0.558641	25.7143	0.445767	27.4074		GPT2	2.04129	40.0922	1.37398	24.4444
			ADC	1.39372	24.0566	0.925085	34.8148		PPIG	0.110278	9.29912	0.33645	12.5926		ANPEP	2.33033	45.1843	1.32205	44.4444		GATM	3.41239	36.2854	1.16681	19.2593		GAD1	0.937172	22.1532	0.480319	15.5556		AGXT	0.928899	7.90598	1.13731	0.740741		SDS	0.508019	25.2381	0.798946	20		MPST	1.83669	18.126	1.43289	10.3704
			GATM	3.19207	23.3603	3.70981	31.1111		NAGS	0.204638	12.5552	-0.0348816	5.18519		DLD	0.577297	19.9762	0.864662	22.963		GOT1	1.56263	22.6322	0.836772	10.3704		CSAD	1.65382	11.6977	0.533613	11.8519		SDS	0.509437	11.1111	1.15228	16.2963		IL4I1	1.94018	28.0952	1.92156	36.2963		ADC	1.79928	37.3272	1.421	17.7778
			GOT1	0.890949	11.9497	0.465333	6.66667		SARDH	1.22574	28.9183	0.921472	21.4815		CP	4.08134	66.3099	1.26096	28.1481		CSAD	0.29208	4.18204	1.25104	20		MTFMT	2.05056	31.0559	0.573291	14.0741		IL4I1	0.957028	33.1197	2.04811	40.7407		CDO1	1.17186	16.6667	1.37648	17.037		GATM	1.86796	34.4086	1.49116	27.4074
			GAD1	0.870458	56.9407	0.665346	20		PIPOX	0.974259	19.426	0.432806	11.8519		PPCS	1.20713	34.9187	0.86068	16.2963		MTFMT	0.156839	22.1402	0.427042	23.7037		MTHFR	1.42748	43.8923	0.374474	13.3333		CDO1	1.81221	8.33333	1.38767	9.62963		SHMT1	1.35651	27.619	1.06663	22.963		GOT1	1.70185	10.2919	1.09653	4.44444
			CSAD	0.255951	3.18958	1.56918	26.6667		ALAS1	0.714575	23.6755	0.335539	9.62963		GPT	1.10299	48.9893	0.997972	44.4444		MTHFR	1.09047	35.0554	0.295284	11.8519		MTHFS	0.556969	15.3209	0.120331	18.5185		SHMT1	0.658482	16.2393	1.12267	17.037		SHMT2	1.50718	29.0476	0.942489	11.1111		GAD1	1.97252	27.4962	1.44265	19.2593
			MTFMT	0.670156	17.2058	0.392107	14.8148		GSS	1.49743	19.4812	0.87071	13.3333		CTH	0.664262	38.4859	0.392701	19.2593		MTHFS	0.730041	11.5621	0.533625	6.66667		GART	1.03226	17.5983	0.50621	8.88889		SHMT2	1.66664	44.0171	0.561886	11.8519		AMT	0.803966	23.3333	0.55403	19.2593		GAD2	1.17572	13.9785	0.710315	13.3333
			MTHFR	1.25916	29.8518	0.340622	22.963		GCAT	0.186182	7.91943	0.0584232	4.44444		SDS	0.842418	29.0131	0.580055	28.1481		GART	0.643885	16.1132	0.955001	22.963		ATIC	0.32497	12.5259	0.566043	19.2593		AMT	1.92676	6.83761	1.36907	19.2593		GOT2	1.03972	16.6667	0.754459	19.2593		CSAD	0.810257	13.9785	1.88896	18.5185
			MTHFS	0.47878	21.8553	0.820033	17.7778		ANPEP	0.322979	12.8863	0.202197	11.1111		IL4I1	3.92093	59.0963	2.89548	40.7407		ATIC	1.59126	27.7983	1.10658	17.7778		DHFR	0.412899	16.3561	0.285012	15.5556		GOT2	0.705798	32.265	0.535639	8.14815		GPT2	2.98487	48.5714	1.65577	37.037		MTFMT	0.795892	32.4117	0.632801	23.7037
			GART	1.12107	5.4133	1.0651	4.44444		DLD	0.401034	9.40949	0.237469	5.18519		CDO1	4.48916	43.6385	1.43967	33.3333		DHFR	0.293361	15.3752	0.253198	14.0741		GGH	1.13219	24.6377	0.758504	27.4074		GPT2	1.65082	34.6154	1.01696	22.2222		MPST	1.19143	16.6667	0.900161	16.2963		MTHFR	2.15955	41.4747	2.1051	26.6667
			ATIC	0.610703	19.9461	0.418839	17.037		PPCS	0.235653	6.34658	0.29494	5.92593		SHMT1	0.38659	27.6258	0.489096	28.1481		GGH	0.312442	19.0652	0.240197	14.8148		TYMS	1.91449	34.265	0.43541	5.92593		MPST	0.49558	5.34188	1.14147	10.3704		ADC	1.71705	40.4762	1.14593	24.4444		MTHFS	2.54248	48.8479	1.4055	29.6296
			DHFR	0.829894	17.5651	0.552735	11.1111		GPT	0.196843	10.8168	0.134822	8.88889		SHMT2	1.13508	15.0614	1.4405	20.7407		TYMS	0.897404	30.7503	0.527066	13.3333		FPGS	0.502735	22.3602	0.540749	17.037		AGXT2	3.5306	9.61538	1.74267	22.2222		GATM	1.27209	30	1.52518	43.7037		GART	1.67413	12.9032	1.31012	11.8519
			GGH	2.43189	56.1995	0.5648	28.8889		CTH	0.805682	32.4227	0.281441	14.0741		AMT	0.881665	16.5676	1.18035	31.1111		FPGS	0.607715	6.27306	0.74683	2.22222		MTHFD1L	4.62544	25.1553	1.03576	9.62963		ADC	0.674882	28.8462	0.331965	11.8519		GOT1	0.979307	20	0.906401	23.7037		ATIC	0.760092	27.1889	0.49184	25.1852
			TYMS	0.498768	8.15364	0.689486	14.8148		SDS	0.432442	12.0033	0.233897	7.40741		GOT2	1.41162	33.5711	0.744131	30.3704		FTCD	1.77542	45.7565	0.74343	28.1481		MTHFD1	0.50441	4.34783	0.48494	5.92593		GATM	1.94477	20.9402	0.938155	17.037		GAD1	1.01889	40.4762	0.366824	20.7407		DHFR	1.15867	26.4209	0.997376	16.2963
			FPGS	0.68667	5.32345	1.17	10.3704		IL4I1	0.69607	10.734	0.612592	10.3704		GPT2	1.99415	43.1233	1.56364	35.5556		MTHFD1L	1.42275	25.4613	0.560637	11.8519		MTHFD2	8.25152	82.6087	1.56403	19.2593		GOT1	0.785787	39.9573	0.658321	17.037		CSAD	0.421382	2.85714	0.633094	4.44444		GGH	7.26431	51.3057	2.49018	27.4074
			MTHFD1L	1.41881	32.7942	1.50629	24.4444		SHMT1	0.170181	9.21634	0.0340966	9.62963		MPST	1.08978	25.1288	1.30038	7.40741		MTHFD1	0.921121	16.1132	0.546508	11.8519		ALDH1L1	2.0705	27.0186	0.635122	16.2963		CSAD	0.615105	16.453	0.650428	10.3704		MTFMT	1.4687	32.8571	1.07816	20		TYMS	4.79262	44.3932	2.05444	19.2593
			MTHFD1	1.44732	15.4313	1.39017	10.3704		SHMT2	0.560712	11.3687	0.623626	16.2963		ADC	1.6544	25.6441	1.25526	16.2963		MTHFD2	1.23137	30.8733	0.927066	30.3704		ALDH1L2	11.6446	70.911	2.32049	9.62963		MTFMT	0.343577	25.2137	0.375159	24.4444		MTHFR	0.544174	19.5238	0.182218	20.7407		FPGS	1.03144	21.8126	1.1117	14.8148
			MTHFD2	1.20372	18.9578	1.81651	30.3704		AMT	0.521459	15.4801	0.0291971	11.8519		GATM	1.70593	55.2913	1.42491	48.1481		ALDH1L1	3.24156	45.8795	0.698548	18.5185								MTHFR	0.393701	16.8803	0.508518	20		MTHFS	0.740854	17.1429	1.63475	33.3333		MTHFD1L	0.893279	18.5868	0.722933	22.963
			ALDH1L1	2.48224	30.0988	2.16873	53.3333		GOT2	0.175756	5.93267	0.188765	0		GOT1	0.809705	34.0071	1.02313	34.8148		ALDH1L2	1.54703	33.3333	1.13497	16.2963								MTHFS	0.763011	11.3248	1.16022	20.7407		GART	0.66158	22.381	0.842859	22.963		MTHFD1	2.31601	32.5653	1.34208	14.0741
			ALDH1L2	1.45852	4.91914	1.75234	8.14815		GPT2	0.0916279	11.6998	-0.0200852	5.92593		CSAD	1.24604	21.2049	1.1174	20														GART	0.535481	20.5128	0.462085	19.2593		ATIC	0.94297	15.7143	1.38026	16.2963		MTHFD2	3.88796	65.4378	1.95156	31.1111
									MPST	0.453293	11.2307	0.558687	10.3704		MTFMT	0.47414	37.8914	0.304658	31.1111														ATIC	0.667761	19.0171	1.14902	8.14815		DHFR	0.373825	13.8095	0.495464	14.0741		ALDH1L1	1.75154	28.5714	1.25262	11.8519
									ADC	0.413423	19.3985	0.324571	14.8148		MTHFR	1.29641	31.8668	0.994253	29.6296														DHFR	0.447167	12.6068	0.508857	15.5556		GGH	1.9105	31.4286	1.10441	24.4444		ALDH1L2	2.46486	35.6375	1.97544	18.5185
									GATM	0.105378	14.4316	0.0842479	12.5926		MTHFS	0.893193	33.809	0.882885	16.2963														GGH	3.72544	58.1197	1.22755	26.6667		TYMS	1.80951	13.3333	1.20181	12.5926
									GOT1	0.564578	12.1965	0.534447	7.40741		GART	1.81073	21.4824	1.5238	13.3333														TYMS	0.618267	3.63248	0.724323	1.48148		FPGS	0.663407	16.1905	0.762116	18.5185
									GAD1	0.727681	21.3852	0.0547725	8.88889		ATIC	1.24935	36.7816	0.954408	32.5926														FPGS	0.913887	30.3419	0.460729	28.8889		MTHFD1L	1.26875	27.619	0.667622	19.2593
									CSAD	0.0167276	3.5596	-0.0772484	2.22222		DHFR	0.915809	21.7202	0.90148	21.4815														FTCD	0.476886	20.9402	0.90869	16.2963		MTHFD1	0.707847	18.5714	0.859461	13.3333
									MTFMT	0.224438	8.16777	0.157926	5.92593		GGH	1.83183	29.0924	1.27261	28.8889														MTHFD1L	3.16809	32.4786	1.49249	19.2593		MTHFD2	2.47616	22.381	1.32799	9.62963
									MTHFR	1.4136	26.6556	0.626821	12.5926		TYMS	2.07192	18.1134	1.73197	17.7778														MTHFD1	3.16496	6.41026	1.83055	11.1111		ALDH1L2	1.95943	30.4762	1.14634	25.9259
									MTHFS	0.259784	11.2583	0.0120838	4.44444		FPGS	0.690858	21.6013	1.06728	14.0741														MTHFD2	6.45407	65.5983	2.82734	34.8148
									GART	0.322158	8.96799	0.220956	4.44444		MTHFD1L	6.2592	62.505	3.77021	22.963														ALDH1L1	5.74158	69.0171	1.60571	25.9259
									ATIC	0.784762	6.2362	0.823645	8.14815		MTHFD1	1.17717	20.7689	1.19057	25.1852														ALDH1L2	4.5427	19.8718	1.92908	23.7037
									DHFR	0.147962	9.32671	0.0930555	7.40741		MTHFD2	1.1596	22.6318	1.17681	9.62963
									GGH	2.39493	35.3753	0.892125	16.2963		ALDH1L2	1.69745	22.6318	1.25599	23.7037
									TYMS	0.965153	14.266	0.326674	2.96296
									FPGS	0.33028	9.90618	0.272971	7.40741
									MTHFD1L	0.306492	11.3411	0.0558953	4.44444
									MTHFD1	0.22828	5.13245	0.210636	1.48148
									MTHFD2	0.48525	8.4713	0.47414	11.1111
									ALDH1L1	0.861571	23.0408	0.593353	13.3333
									ALDH1L2	0.404404	8.80243	0.615919	13.3333
