# Supplementary material for: Integrative modelling of tumour DNA methylation quantifies the contribution of metabolism
Source: Nat Commun. 2016 Dec 14;7:13666. doi: 10.1038/ncomms13666 (PMC5171841; doi:10.1038/ncomms13666)
Supplement: Supplementary Data 2 — Complete list of all metabolically regulated genomic regions in each cancer type. [file ncomms13666-s3.xlsx]

## Sheet: metabolically regulated peaks 
Supplementary Data 2. Complete list of all metabolically regulated genomic regions in each cancer type
#Metabolically regulated peaks found by the scanning algorithm across the genome (figure 3)				chr	start	end	nearest gene	dist to TSS			chr	start	end	nearest gene	dist to TSS			chr	start	end	nearest gene	dist to TSS			chr	start	end	nearest gene	dist to TSS			chr	start	end	nearest gene	dist to TSS			chr	start	end	nearest gene	dist to TSS			chr	start	end	nearest gene
			PRAD	chr1	844499	849540	SAMD11	-14098		COAD	chr1	2357638	2360074	PEX10	-14887		BRCA	chr1	903543	907708	PLEKHN1	3749		KIRC	chr1	3600735	3600879	TP73	31723		BLCA	chr1	9400692	9400775	SPSB1	47795		LIHC	chr1	1101348	1106175	TTLL10	-5521		LUAD	chr1	1852604	1858286	TMEM52
				chr1	905988	907708	PLEKHN1	4971			chr1	16544088	16546929	ARHGEF19	-6405			chr1	960761	964506	AGRN	7131			chr1	10600222	10601833	PEX14	66084			chr1	64259396	64263033	ROR1	21501			chr1	1113624	1117562	TTLL10	6310			chr1	1960943	1963970	GABRD
TCGA cancer names				chr1	958274	963599	AGRN	5434			chr1	26551258	26553169	CEP85	-8479			chr1	1102276	1106175	TTLL10	-5057			chr1	10738569	10739980	CASZ1	117430			chr1	66457146	66458803	PDE4B	199778			chr1	1960943	1963970	GABRD	11677			chr1	2368610	2373855	PEX10
prostate=PRAD				chr1	1108820	1110852	TTLL10	553			chr1	33216950	33220274	SYNC	-49892			chr1	1106175	1110852	TTLL10	-769			chr1	12587709	12588654	DHRS3	89555			chr1	112525384	112530294	KCND3	3938			chr1	2162001	2166155	SKI	3944			chr1	2389638	2391837	PLCH2
colon= COAD				chr1	1179747	1183257	FAM132A	600			chr1	36038468	36039885	TFAP2E	206			chr1	1114698	1120617	TTLL10	8375			chr1	17183227	17186138	CROCC	-63762			chr1	152680639	152681979	LCE4A	673			chr1	2179933	2182612	SKI	21139			chr1	2404894	2409335	PLCH2
breast=BRCA				chr1	1237203	1241087	ACAP3	4253			chr1	40103693	40105764	HEYL	888			chr1	2000679	2006465	PRKCZ	21663			chr1	21586831	21588799	ECE1	29167			chr1	152783489	152785473	LCE1B	34			chr1	2524890	2529902	FAM213B	9182			chr1	2421841	2424656	PLCH2
kidney=KIRC				chr1	1562110	1567257	MMP23B	-2790			chr1	47912079	47915951	FOXD2	12326			chr1	2004222	2008579	PRKCZ	24492			chr1	86081443	86082316	CYR61	35436			chr1	158027914	158029978	KIRREL	65546			chr1	2535440	2537774	FAM213B	18393			chr1	2424003	2427655	PLCH2
bladder=BLCA				chr1	1845396	1848649	CALML6	757			chr1	60539362	60539932	C1orf87	-205			chr1	2045413	2046864	PRKCZ	64230			chr1	144994318	144995682	PDE4DIP	22			chr1	158900088	158901938	PYHIN1	-329			chr1	2564329	2565777	MMEL1	-624			chr1	2428864	2434215	PANK4
lung=LUAD				chr1	2011913	2016915	PRKCZ	32505			chr1	101184304	101186048	VCAM1	-140			chr1	2185733	2189027	SKI	27246			chr1	156030809	156031182	RAB25	45			chr1	158901938	158905479	PYHIN1	2367			chr1	2718742	2723217	MMEL1	-156551			chr1	2466275	2469506	HES5
liver-LIHC				chr1	2171834	2174895	SKI	13231			chr1	110007630	110010384	SYPL2	-243			chr1	2228238	2232481	SKI	70226			chr1	156459986	156462624	MEF2D	9315			chr1	165327005	165329957	LMX1A	-2529			chr1	2723015	2727945	MMEL1	-161051			chr1	2526950	2529902	FAM213B
brain=LGG				chr1	2228238	2232481	SKI	70226			chr1	115238213	115239321	AMPD1	-560			chr1	2231925	2237543	SKI	74600			chr1	157948536	157948893	KIRREL	-14685			chr1	209405771	209408557	CAMK1G	-349898			chr1	2772127	2772664	ACTRT2	-165650			chr1	2535440	2537774	FAM213B
				chr1	2337271	2342094	PEX10	4286			chr1	116021925	116022091	NGF	-141151			chr1	2863098	2866667	ACTRT2	-73163			chr1	172113506	172114419	PIGC	299263			chr1	209858339	209859738	HSD11B1	-471			chr1	2788902	2789896	ACTRT2	-148647			chr1	2716877	2720087	MMEL1
Column name descriptions				chr1	2458418	2463873	HES5	538			chr1	149908085	149909548	MTMR11	-26			chr1	2876347	2878813	ACTRT2	-60466			chr1	213089738	213091517	VASH2	-33349			chr2	430882	430929	FAM150B	-142610			chr1	2792704	2796691	ACTRT2	-143348			chr1	2718742	2723217	MMEL1
chr= chromosome number				chr1	2466275	2469506	HES5	-6207			chr1	150951737	150954826	ANXA9	-1211			chr1	2954108	2954429	ACTRT2	16223			chr1	214477063	214477280	SMYD2	22596			chr2	879464	882116	SNTG2	-65764			chr1	2819993	2822901	ACTRT2	-116599			chr1	2722326	2725823	MMEL1
start= the genomic coordinate of the peak's start site				chr1	2776972	2779563	ACTRT2	-159778			chr1	201982372	201987158	ELF3	7692			chr1	3016293	3018024	PRDM16	31384			chr1	217310887	217314284	ESRRG	-415791			chr2	881987	883793	SNTG2	-63664			chr1	2820995	2825189	ACTRT2	-114954			chr1	2725131	2727945	MMEL1
end= the genomic coordinate of the peak's end site				chr1	2777505	2783100	ACTRT2	-157743			chr1	220132091	220132728	SLC30A10	-30466			chr1	3213790	3217094	ARHGEF16	-155548			chr1	224363449	224363575	DEGS1	-7361			chr2	1232428	1234756	TPO	-183641			chr1	2825189	2829700	ACTRT2	-110601			chr1	2776972	2779563	ACTRT2
nearest gene= the gene symbol for the single nearest gene overlapping with a peak as found by GREAT (see Online Methods)				chr1	2788902	2792744	ACTRT2	-147223			chr1	234852797	234852892	IRF2BP2	-107574			chr1	3379492	3385005	ARHGEF16	11259			chr1	235053806	235054899	TOMM20	237898			chr2	1358283	1358730	TPO	-58726			chr1	2833643	2836564	ACTRT2	-102942			chr1	2780395	2783100	ACTRT2
dist to TSS= distance to the transcription start site of the single nearest gene				chr1	2819993	2822901	ACTRT2	-116599			chr1	247611448	247612701	OR2B11	3233			chr1	3600735	3600879	TP73	31723			chr2	2581285	2583800	MYT1L	-247655			chr2	1516061	1518383	TPO	99989			chr1	2842673	2847826	ACTRT2	-92796			chr1	2788902	2789896	ACTRT2
				chr1	2825189	2829700	ACTRT2	-110601			chr2	879464	882116	SNTG2	-65764			chr1	4470956	4471758	AJAP1	-243748			chr2	5896473	5896549	SOX11	63712			chr2	2672667	2672781	MYT1L	-337836			chr1	2845514	2850951	ACTRT2	-89813			chr1	2792704	2796325	ACTRT2
				chr1	2836564	2840308	ACTRT2	-99610			chr2	1507694	1507832	TPO	90530			chr1	4659688	4662148	AJAP1	-54187			chr2	23840739	23843711	ATAD2B	307759			chr2	11989691	11990393	LPIN1	172321			chr1	2849682	2853362	ACTRT2	-86524			chr1	2793928	2799662	ACTRT2
				chr1	2954108	2954429	ACTRT2	16223			chr2	8627933	8628196	ID2	-190910			chr1	6390473	6390830	ACOT7	55221			chr2	42229025	42229179	PKDCC	-46058			chr2	12146691	12147243	LPIN1	329246			chr1	2876347	2878813	ACTRT2	-60466			chr1	2819993	2822901	ACTRT2
				chr1	3213790	3217094	ARHGEF16	-155548			chr2	10637974	10638113	ODC1	-49414			chr1	6445632	6446234	ACOT7	-60			chr2	73148229	73152975	EMX1	5998			chr2	12880542	12880961	TRIB2	23737			chr1	2885085	2888422	ACTRT2	-51292			chr1	2825189	2829700	ACTRT2
				chr1	3324671	3330139	ARHGEF16	-43585			chr2	11796974	11799963	NTSR2	11821			chr1	6514605	6516324	TNFRSF25	10770			chr2	95722029	95723523	MAL	31347			chr2	69098272	69101168	BMP10	-1071			chr1	2896587	2899656	ACTRT2	-39924			chr1	2833643	2836643	ACTRT2
				chr1	3384929	3389969	ARHGEF16	16459			chr2	28717630	28719042	PLB1	-602			chr1	6519923	6522605	TNFRSF25	4971			chr2	100618399	100618466	AFF3	103612			chr2	129543023	129544844	HS6ST1	-467783			chr1	2899264	2900163	ACTRT2	-38332			chr1	2842673	2847826	ACTRT2
				chr1	3394478	3399318	ARHGEF16	25908			chr2	50201413	50201505	FSHR	-819783			chr1	6649009	6651517	ZBTB48	10155			chr2	121521535	121523682	GLI2	-27376			chr2	177464330	177466919	MTX2	331478			chr1	2925740	2928616	ACTRT2	-10868			chr1	2845514	2850951	ACTRT2
				chr1	3472204	3477168	MEGF6	53373			chr2	70008161	70009351	ANXA4	39650			chr1	9210823	9212521	GPR157	-22443			chr2	201342532	201342647	KCTD18	32196			chr2	179640548	179641543	TTN	31104			chr1	2928616	2934497	ACTRT2	-6489			chr1	2850512	2853362	ACTRT2
				chr1	3600735	3600879	TP73	31723			chr2	73495839	73498074	EGR4	23872			chr1	9400692	9400775	SPSB1	47795			chr2	238617188	238617524	LRRFIP1	16374			chr2	179737173	179737233	TTN	-65053			chr1	2934497	2939117	ACTRT2	-1239			chr1	2863098	2863815	ACTRT2
				chr1	3605087	3608758	TP73	37839			chr2	88427561	88428542	FABP1	-417			chr1	9409349	9410333	SPSB1	56902			chr2	238640512	238644099	LRRFIP1	41324			chr2	192700475	192701514	SDPR	10986			chr1	2936585	2939463	ACTRT2	-22			chr1	2863801	2866667	ACTRT2
				chr1	3617823	3623605	TP73	51630			chr2	98377791	98377939	ZAP70	47842			chr1	10839450	10839574	CASZ1	17193			chr3	9780875	9781122	BRPF1	7570			chr2	217722703	217724937	TNP1	967			chr1	2954108	2954429	ACTRT2	16223			chr1	2876347	2878813	ACTRT2
				chr1	4841940	4844111	AJAP1	127921			chr2	106227122	106227786	NCK2	-133900			chr1	16553267	16556249	C1orf134	1280			chr3	42201314	42201898	TRAK1	69044			chr2	223917577	223920391	KCNE4	2122			chr1	2976777	2979582	PRDM16	-7595			chr1	2888422	2890836	ACTRT2
				chr1	6390473	6390830	ACOT7	55221			chr2	106776775	106777038	UXS1	33888			chr1	17198846	17201791	CROCC	-48126			chr3	47029335	47029475	CCDC12	-5933			chr2	229890413	229890602	PID1	245473			chr1	2990031	2995301	PRDM16	6891			chr1	2896587	2899656	ACTRT2
				chr1	6417823	6422118	ACOT7	25902			chr2	106957722	106960893	RGPD3	125524			chr1	19599516	19601069	AKR7A3	15451			chr3	50285392	50287909	GNAI2	13267			chr3	7340148	7342929	GRM7	438737			chr1	2992620	2997742	PRDM16	9406			chr1	2899264	2900163	ACTRT2
				chr1	6445632	6446234	ACOT7	-60			chr2	113930819	113931565	PSD4	-356			chr1	19764480	19764821	CAPZB	47328			chr3	125820372	125822491	SLC41A3	-18285			chr3	35785377	35786480	ARPP21	104051			chr1	2996650	3001128	PRDM16	13114			chr1	2918526	2920603	ACTRT2
				chr1	6657059	6659366	KLHL21	4716			chr2	121223534	121224009	INHBB	120053			chr1	20669407	20670730	VWA5B1	52657			chr4	57969541	57973922	IGFBP7	4819			chr3	59391231	59393503	FAM3D	-739792			chr1	3001002	3006466	PRDM16	17959			chr1	2931557	2937278	ACTRT2
				chr1	7021611	7024757	CAMTA1	177800			chr2	121269292	121269372	INHBB	165613			chr1	20802818	20803085	CAMK2N1	9761			chr4	169418081	169418224	PALLD	-102			chr3	61854534	61859135	PTPRG	309250			chr1	3006329	3008033	PRDM16	21406			chr1	2936277	2939463	ACTRT2
				chr1	8270645	8272277	SLC45A1	-106425			chr2	128156114	128158906	MAP3K2	-11469			chr1	21586831	21588799	ECE1	29167			chr5	14358153	14359614	TRIO	215073			chr3	61886718	61889812	PTPRG	340680			chr1	3010896	3011304	PRDM16	25325			chr1	2943891	2949673	ACTRT2
				chr1	8275693	8277746	SLC45A1	-101166			chr2	131089926	131090049	IMP4	-9810			chr1	22141014	22142491	LDLRAD2	2995			chr5	54826547	54826768	PPAP2A	4139			chr3	62189112	62189352	FEZF2	169958			chr1	3016293	3018024	PRDM16	31384			chr1	2954108	2954429	ACTRT2
				chr1	9127501	9129648	SLC2A5	1200			chr2	145146928	145149645	GTDC1	-96227			chr1	23000547	23003692	C1QB	22438			chr5	140769585	140774660	PCDHGA8	-258			chr3	69924342	69928232	MITF	137701			chr1	3023977	3029070	PRDM16	40749			chr1	3805958	3809532	C1orf174
				chr1	9380566	9383245	SPSB1	28967			chr2	158114069	158114424	GALNT5	137			chr1	26482755	26485402	ZNF593	-12283			chr5	140807225	140812558	PCDHGA12	-293			chr3	69985202	69985594	MITF	196812			chr1	3034236	3039059	PRDM16	50873			chr1	4191180	4195569	C1orf174
				chr1	9400692	9400775	SPSB1	47795			chr2	174916731	174917344	SP3	-86608			chr1	26502524	26504019	CNKSR1	-622			chr5	141691561	141694439	SPRY4	11566			chr3	70008488	70008541	MITF	219929			chr1	3036916	3042459	PRDM16	53913			chr1	4482786	4485629	AJAP1
				chr1	9409349	9410333	SPSB1	56902			chr2	179672121	179672691	TTN	-256			chr1	26795536	26798522	HMGN2	-1981			chr5	141931207	141931455	FGF1	69576			chr3	98216207	98216965	OR5K2	138			chr1	3042085	3047677	PRDM16	59106			chr1	4659688	4662148	AJAP1
				chr1	9785289	9787350	PIK3CD	74517			chr2	219282414	219284345	VIL1	-435			chr1	27668058	27669729	SYTL1	-2470			chr5	149886185	149887787	NDST1	-688			chr4	1138272	1140842	SPON2	27104			chr1	3050837	3054665	PRDM16	66976			chr1	4736099	4736187	AJAP1
				chr1	10600222	10601833	PEX14	66084			chr2	233877932	233878714	NGEF	-341			chr1	27899699	27902687	AHDC1	28950			chr5	151054256	151057860	SPARC	10668			chr4	20528506	20529994	SLIT2	274063			chr1	3053584	3058822	PRDM16	70428			chr1	4772257	4775233	AJAP1
				chr1	10794229	10796411	CASZ1	61385			chr2	237475243	237479015	ACKR3	-1155			chr1	28764523	28765031	PHACTR4	95			chr5	172305889	172306136	ERGIC1	44735			chr4	74274353	74276031	ALB	5236			chr1	3056152	3059820	PRDM16	72211			chr1	5561949	5561995	NPHP4
				chr1	10917344	10917451	CASZ1	-60693			chr3	11623526	11625154	VGLL4	61058			chr1	33207915	33210830	SYNC	-40653			chr5	176543790	176544135	NSD1	-16963			chr4	74276031	74279174	ALB	7647			chr1	3059517	3064439	PRDM16	76203			chr1	6514605	6516324	TNFRSF25
				chr1	11559063	11562925	PTCHD2	21699			chr3	13679068	13681764	FBLN2	89785			chr1	34096783	34101256	ZSCAN20	160774			chr5	178002446	178004685	COL23A1	13990			chr4	122137613	122138632	TNIP3	10498			chr1	3068360	3070786	PRDM16	83798			chr1	7111184	7111367	CAMTA1
				chr1	11760709	11761766	DRAXIN	9452			chr3	58522771	58523373	ACOX2	-26			chr1	36039655	36043633	TFAP2E	2673			chr6	5026164	5026552	RPP40	-22077			chr4	139609965	139610188	CCRN4L	-326866			chr1	3070337	3073714	PRDM16	86251			chr1	7120893	7123346	CAMTA1
				chr1	12598005	12600744	DHRS3	78362			chr3	109035305	109035469	DPPA2	-23			chr1	36581751	36585141	COL8A2	7375			chr6	10555262	10556523	GCNT2	27304			chr4	155658974	155661929	LRAT	-4671			chr1	3075846	3081078	PRDM16	92687			chr1	7720977	7723630	VAMP3
				chr1	14105506	14108975	PRDM2	75891			chr3	124652790	124654885	MUC13	-243			chr1	38198142	38201123	EPHA10	31105			chr6	36253026	36253157	PNPLA1	14855			chr4	188045368	188047315	FAT1	-401333			chr1	3101428	3106994	PRDM16	118436			chr1	8270645	8272277	SLC45A1
				chr1	16060480	16063471	SLC25A34	-924			chr3	139195319	139196813	RBP2	-708			chr1	38464238	38467704	FHL3	5206			chr6	89927233	89927651	GABRR1	-290			chr4	188097683	188097967	FAT1	-452816			chr1	3106929	3111644	PRDM16	123512			chr1	8403631	8404216	SLC45A1
				chr1	16465562	16470667	EPHA2	14467			chr3	141086820	141087363	ZBTB38	-19562			chr1	38757741	38757902	POU3F1	-245372			chr6	107194450	107197558	QRSL1	118551			chr5	6347990	6349545	MED10	29939			chr1	3110815	3114820	PRDM16	127043			chr1	11589486	11591766	PTCHD2
				chr1	16489048	16491125	EPHA2	-7505			chr3	148664701	148664839	GYG1	-44358			chr1	39407387	39407851	RHBDL2	-15110			chr6	108492642	108497995	NR2E1	8057			chr5	38402643	38404322	EGFLAM	144972			chr1	3114820	3115545	PRDM16	129408			chr1	12587709	12588654	DHRS3
				chr1	16498086	16501734	EPHA2	-17328			chr3	150237138	150238463	EIF2A	-26680			chr1	40388223	40388395	MYCL	-20624			chr7	1398116	1398209	MICALL2	100975			chr5	125799820	125800916	GRAMD3	104544			chr1	3120013	3123500	PRDM16	135982			chr1	12775955	12777722	AADACL3
				chr1	16553267	16556249	C1orf134	1280			chr3	196367487	196370254	NRROS	2314			chr1	43748663	43751563	C1orf210	1137			chr7	4183528	4184354	FOXK1	-537999			chr5	130328126	130331091	HINT1	171569			chr1	3121019	3126033	PRDM16	137751			chr1	12805288	12806667	PRAMEF12
				chr1	17197456	17201791	CROCC	-48821			chr3	197401134	197402207	KIAA0226	61919			chr1	43812393	43815035	MPL	10236			chr7	24323128	24325371	NPY	443			chr6	230908	230959	DUSP22	-61163			chr1	3125906	3130550	PRDM16	142453			chr1	12833744	12835245	PRAMEF12
				chr1	17302859	17305798	MFAP2	3001			chr4	3726255	3726701	ADRA2C	-41647			chr1	46859671	46860511	FAAH	154			chr7	44228830	44229209	YKT6	-11628			chr6	1495082	1497870	FOXF2	106407			chr1	3139650	3143018	PRDM16	155559			chr1	12834742	12837410	PRAMEF12
				chr1	17735425	17739956	RCC2	28529			chr4	11652441	11652505	HS3ST1	-221084			chr1	47009527	47010223	KNCN	7012			chr7	47783603	47784660	C7orf69	-50757			chr6	2515297	2515337	MYLK4	235883			chr1	3140709	3144710	PRDM16	156935			chr1	12851605	12851682	PRAMEF1
				chr1	17882998	17888104	ARHGEF10L	19221			chr4	79971177	79971462	PAQR3	-110728			chr1	54819992	54822503	SSBP3	50844			chr7	65196614	65196881	VKORC1L1	-141506			chr6	29708958	29714043	HLA-F	20316			chr1	3144113	3149830	PRDM16	161197			chr1	12886966	12891355	PRAMEF11
				chr1	17898874	17901599	ARHGEF10L	33907			chr4	81117647	81119473	PRDM8	12136			chr1	59040648	59043873	TACSTD2	905			chr7	75511202	75514575	RHBDD2	4623			chr6	32711102	32714334	HLA-DQA2	3599			chr1	3147941	3153144	PRDM16	164768			chr1	12907868	12908861	HNRNPCL1
				chr1	17996881	17998265	ACTL8	-84235			chr4	82964079	82965868	HNRNPD	330135			chr1	63539729	63540217	FOXD3	-248757			chr7	94023308	94024254	COL1A2	-92			chr6	160678936	160681418	SLC22A2	-129			chr1	3153144	3157510	PRDM16	169552			chr1	13183557	13184954	PRAMEF3
				chr1	18691778	18693462	KLHDC7A	-114804			chr4	95678703	95680414	BMPR1B	-293271			chr1	78509494	78512129	GIPC2	-774			chr7	101961796	101964452	SH2B2	34719			chr6	170238514	170241199	C6orf70	88136			chr1	3155312	3160911	PRDM16	172337			chr1	13835266	13838127	LRRC38
				chr1	18700603	18703404	KLHDC7A	-105420			chr4	116034871	116035232	NDST4	-20			chr1	84326185	84327426	TTLL7	138009			chr7	102553045	102553457	LRRC17	-187			chr6	170441291	170444282	DLL1	156774			chr1	3159208	3164642	PRDM16	176150			chr1	18152144	18155029	ACTL8
				chr1	18954525	18959625	PAX7	-425			chr4	154169814	154170822	TRIM2	44700			chr1	110254662	110256160	GSTM5	534			chr7	128555661	128556770	IRF5	-21778			chr6	170500610	170500967	DLL1	98772			chr1	3178384	3182736	ARHGEF16	-190430			chr1	19253694	19254731	ALDH4A1
				chr1	19253694	19254731	ALDH4A1	-24938			chr4	170897176	170897498	MFAP3L	50222			chr1	111813307	111814208	CHIA	-19780			chr7	138481741	138483314	TMEM213	-169			chr6	170538929	170542330	DLL1	58931			chr1	3181532	3185042	ARHGEF16	-187703			chr1	19276236	19278734	IFFO2
				chr1	19276236	19278734	IFFO2	5695			chr4	180978709	180981242	NONE				chr1	116021925	116022091	NGF	-141151			chr7	149978533	149979234	ACTR3C	41874			chr6	170545114	170549344	DLL1	52332			chr1	3184434	3189088	ARHGEF16	-184229			chr1	19599516	19601069	AKR7A3
				chr1	19599516	19601069	AKR7A3	15451			chr5	10149949	10150331	FAM173B	99858			chr1	119524323	119528848	TBX15	5593			chr7	156259194	156259219	C7orf13	174141			chr6	170584106	170588360	DLL1	13328			chr1	3189088	3193787	ARHGEF16	-179552			chr1	20305344	20308066	PLA2G2A
				chr1	19664276	19665757	PQLC2	26195			chr5	16735498	16738125	FAM134B	-119645			chr1	143663862	143664131	PPIAL4G	103884			chr7	158575681	158575934	ESYT2	46511			chr6	170754691	170759483	PSMB1	105342			chr1	3192542	3196042	ARHGEF16	-176698			chr1	22922635	22927298	EPHA8
				chr1	19727557	19732786	CAPZB	81807			chr5	34684597	34687565	RAI14	1422			chr1	147826387	147826960	PPIAL4A	128745			chr8	674434	675274	TDRP	-179073			chr7	175423	177525	FAM20C	-16495			chr1	3234007	3236688	ARHGEF16	-135642			chr1	22985937	22987905	C1QB
				chr1	19764480	19764821	CAPZB	47328			chr5	55529124	55529375	IL6ST	-238429			chr1	151344806	151346400	SELENBP1	-394			chr8	99960843	99963657	OSR2	5580			chr7	199651	201823	FAM20C	7768			chr1	3236688	3240227	ARHGEF16	-132532			chr1	27899699	27902687	AHDC1
				chr1	19983475	19984784	HTR6	-7650			chr5	80528609	80530213	CKMT2	268			chr1	152669985	152671707	LCE2A	6			chr9	116355097	116359818	RGS3	150447			chr7	20685746	20689757	ABCB5	32922			chr1	3266440	3272131	ARHGEF16	-101704			chr1	28764523	28765031	PHACTR4
				chr1	20395367	20397074	PLA2G5	-480			chr5	153862183	153864967	HAND1	-5751			chr1	153362927	153364020	S100A8	190			chr9	127054095	127054804	NEK6	34208			chr7	28838086	28838234	CREB5	386016			chr1	3272131	3275283	ARHGEF16	-97283			chr1	31246011	31247617	LAPTM5
				chr1	20511095	20512944	PLA2G2C	-8103			chr5	156886415	156887490	NIPAL4	-74			chr1	153410761	153413940	S100A7L2	74			chr9	130712990	130713376	DPM2	-12420			chr7	32334483	32337188	PDE1C	3105			chr1	3274631	3277623	ARHGEF16	-94863			chr1	32179862	32181323	COL16A1
				chr1	20616951	20618331	VWA5B1	229			chr5	169407439	169409235	FOXI1	-124564			chr1	156030809	156031182	RAB25	45			chr10	33227909	33232548	ITGB1	16593			chr7	34696723	34699393	NPSR1	161			chr1	3289798	3289994	ARHGEF16	-81094			chr1	33438854	33441440	RNF19B
				chr1	20666689	20670730	VWA5B1	51298			chr5	173198447	173198602	CPEB4	-116758			chr1	156338639	156339286	RHBG	-40			chr10	119291766	119294720	EMX2	-8712			chr7	36700744	36701016	AOAH	63273			chr1	3294322	3295188	ARHGEF16	-76235			chr1	36042433	36043633	TFAP2E
				chr1	21586831	21588799	ECE1	29167			chr5	175975901	175976402	CDHR2	6640			chr1	158300733	158302740	CD1B	-416			chr10	125815012	125817817	CHST15	35555			chr7	45066738	45067319	CCM2	404			chr1	3301446	3304131	ARHGEF16	-68201			chr1	37773813	37773903	ZC3H12A
				chr1	22435805	22441051	WNT4	31031			chr5	176854009	176859356	GRK6	2839			chr1	158322841	158325254	CD1E	508			chr10	125996372	125996466	OAT	111086			chr7	50443901	50445456	FIGNL1	72743			chr1	3302283	3307215	ARHGEF16	-66241			chr1	43748663	43751563	C1orf210
				chr1	22677736	22678029	ZBTB40	-100461			chr6	2515297	2515337	MYLK4	235883			chr1	159138217	159141063	CADM3	-1759			chr11	63839479	63839528	FLRT1	-31156			chr7	50445456	50450374	FIGNL1	69507			chr1	3305629	3310911	ARHGEF16	-62720			chr1	46859671	46860511	FAAH
				chr1	24648203	24652248	GRHL3	4311			chr6	5026164	5026552	RPP40	-22077			chr1	159283536	159284298	OR10J3	532			chr11	64812414	64815744	SAC3D1	5703			chr7	50772477	50775525	GRB10	26049			chr1	3314443	3315497	ARHGEF16	-56020			chr1	51796003	51796987	TTC39A
				chr1	25238271	25243348	RUNX3	50691			chr6	10059418	10062223	OFCC1	-121269			chr1	159408079	159410002	OR10J1	-471			chr11	70455140	70455304	CTTN	210575			chr7	51081446	51084006	GRB10	-282676			chr1	3319264	3322222	ARHGEF16	-50247			chr1	53306243	53309261	ECHDC2
				chr1	25346259	25349681	RUNX3	-56469			chr6	13012998	13015221	PHACTR1	295568			chr1	159505015	159507162	OR10J5	-247			chr11	78672632	78673290	NARS2	-387052			chr7	75419119	75419311	CCL26	-1			chr1	3319433	3324671	ARHGEF16	-48938			chr1	112525384	112530294	KCND3
				chr1	26502524	26504019	CNKSR1	-622			chr6	13924355	13925567	RNF182	-137			chr1	159556997	159558512	APCS	140			chr11	86660015	86663418	FZD4	4716			chr7	81240257	81244608	HGF	157081			chr1	3323806	3328996	ARHGEF16	-44589			chr1	116922084	116925753	ATP1A1
				chr1	27426144	27427064	SLC9A1	54797			chr6	17101738	17102945	STMND1	-147			chr1	159868242	159870915	CCDC19	374			chr11	129183160	129183282	BARX2	-62614			chr7	123633258	123635440	TMEM229A	39174			chr1	3327178	3332264	ARHGEF16	-41269			chr1	119531718	119536288	TBX15
				chr1	27729053	27732226	GPR3	11492			chr6	24356996	24358566	DCDC2	499			chr1	161049443	161050227	PVRL4	9554			chr12	312592	313104	SLC6A12	10841			chr7	126882944	126885001	GRM8	9375			chr1	3329820	3334101	ARHGEF16	-39029			chr1	147012684	147013236	BCL9
				chr1	27895943	27901698	AHDC1	31322			chr6	31680112	31683109	LY6G6D	-1522			chr1	161059267	161060000	PVRL4	-245			chr12	52305328	52308278	ACVRL1	5601			chr7	132333381	132334901	PLXNA4	-72081			chr1	3337800	3340625	ARHGEF16	-31777			chr1	147374589	147374967	GJA8
				chr1	31246011	31249553	LAPTM5	-17115			chr6	31680144	31685575	LY6G6D	-273			chr1	162601334	162602559	DDR2	-308			chr12	52640110	52644264	KRT7	15289			chr7	141617279	141618194	OR9A4	-880			chr1	3339870	3344295	ARHGEF16	-28907			chr1	148929617	148930220	NBPF16
				chr1	31845904	31846873	FABP3	-466			chr6	31894990	31895598	C2	40			chr1	172113506	172114419	PIGC	299263			chr12	53297384	53300293	KRT8	21414			chr7	141695293	141695759	MGAM	-112			chr1	3347146	3349982	ARHGEF16	-22426			chr1	149174621	149175127	PPIAL4C
				chr1	32039682	32042161	TINAGL1	-1214			chr6	35285967	35286360	DEF6	20535			chr1	174843754	174844397	CACYBP	-124793			chr12	54470362	54474036	HOXC4	24538			chr7	150217030	150217081	GIMAP7	5138			chr1	3347577	3352986	ARHGEF16	-20708			chr1	152061363	152062567	TCHHL1
				chr1	32167512	32170507	COL16A1	910			chr6	36304456	36305155	ETV7	50754			chr1	201366493	201369031	LAD1	974			chr12	109245582	109248326	SSH1	4412			chr7	150263087	150264987	GIMAP4	-328			chr1	3351504	3354467	ARHGEF16	-18004			chr1	152128681	152132853	RPTN
				chr1	32169568	32172204	COL16A1	-966			chr6	38141572	38141879	ZFAND3	354451			chr1	201616077	201619900	NAV1	612			chr12	111883369	111885550	SH2B3	40708			chr7	150445474	150446905	GIMAP5	11754			chr1	3456118	3461381	MEGF6	69309			chr1	152188247	152190972	HRNR
				chr1	32236337	32238731	BAI2	-7898			chr6	46761035	46761090	MEP1A	-64			chr1	201976446	201979938	ELF3	1119			chr12	112074044	112074158	ATXN2	-36621			chr7	151599583	151599766	PRKAG2	-25465			chr1	3472204	3477302	MEGF6	53306			chr1	152189015	152193177	HRNR
				chr1	32408132	32410614	PTP4A2	-5385			chr6	54172183	54173316	TINAG	-503			chr1	202128682	202131184	PTPN7	776			chr12	124938116	124938573	NCOR2	41453			chr7	155384851	155385272	RBM33	-52311			chr1	3477168	3478216	MEGF6	50367			chr1	152193138	152198107	HRNR
				chr1	33798023	33800173	A3GALT2	-12399			chr6	69342841	69345836	BAI3	-920			chr1	209976282	209979779	IRF6	1358			chr13	110917824	110919641	COL4A1	40763			chr7	155828212	155828322	SHH	-223300			chr1	3504338	3509766	MEGF6	21007			chr1	152284601	152285911	FLG
				chr1	35391769	35393790	DLGAP3	2406			chr6	136756541	136760679	MAP7	89000			chr1	211652276	211654555	RD3	12843			chr13	110964116	110966052	COL4A2	5470			chr7	155895608	155898435	SHH	-292055			chr1	4068470	4068541	C1orf174	-251657			chr1	152297873	152299041	FLG
				chr1	35442212	35442963	ZMYM6NB	8366			chr6	158375684	158375814	SYNJ2	-27170			chr1	214477063	214477280	SMYD2	22596			chr13	111925226	111927956	TEX29	-46424			chr7	155913440	155917038	SHH	-310272			chr1	4187837	4191364	C1orf174	-372752			chr1	152483199	152484386	LCE5A
				chr1	35585672	35586649	ZMYM1	41169			chr7	544525	544924	PDGFA	14306			chr1	217308683	217314284	ESRRG	-414689			chr14	73712256	73712967	PAPLN	8407			chr7	155914873	155918617	SHH	-311778			chr1	4191180	4195569	C1orf174	-376526			chr1	152538380	152538888	LCE3E
				chr1	36039655	36043633	TFAP2E	2673			chr7	871436	873449	SUN1	305			chr1	222721340	222721509	HHIPL2	20			chr14	77503345	77505182	IRF2BPL	-9230			chr7	155989369	155989496	SHH	-384466			chr1	4697919	4698416	AJAP1	-16937			chr1	152552494	152553244	LCE3D
				chr1	36574629	36574854	COL8A2	16079			chr7	984874	985784	ADAP1	9004			chr1	226065637	226068334	TMEM63A	3083			chr14	95477480	95477946	DICER1	146634			chr7	155996361	155996597	SHH	-391512			chr1	4736099	4736187	AJAP1	21038			chr1	152635226	152636074	LCE2D
				chr1	36786285	36788627	EVA1B	2299			chr7	1299363	1300320	UNCX	27299			chr1	235114342	235116731	TOMM20	176714			chr15	40364524	40364862	SRP14	-33304			chr7	156263827	156263963	C7orf13	169453			chr1	4768404	4773089	AJAP1	55642			chr1	152647777	152648726	LCE2C
				chr1	36947785	36948981	CSF3R	496			chr7	1300320	1303351	UNCX	29293			chr1	241912510	241912768	EXO1	-98843			chr15	67228722	67228986	SMAD3	-129329			chr7	156332539	156332978	C7orf13	100589			chr1	4772257	4775233	AJAP1	58640			chr1	152657198	152659754	LCE2B
				chr1	38198142	38201123	EPHA10	31105			chr7	1357813	1360629	UNCX	86678			chr1	247511364	247511469	ZNF496	-16372			chr15	69605276	69606596	PAQR5	-806			chr7	157338433	157342801	DNAJB6	210957			chr1	4794072	4795114	AJAP1	79488			chr1	152669985	152671707	LCE2A
				chr1	38412519	38414057	INPP5B	-565			chr7	1398116	1398209	MICALL2	100975			chr1	248366332	248366883	OR2M3	276			chr15	101601096	101601180	LRRK1	141718			chr7	157348161	157353191	DNAJB6	221016			chr1	4830444	4832865	AJAP1	116550			chr1	152680639	152681979	LCE4A
				chr1	38599626	38600199	POU3F1	-87463			chr7	1563513	1563708	MAFK	-6739			chr1	248549671	248551409	OR2T6	-370			chr15	101991512	101993115	PCSK6	37559			chr7	157434183	157436594	DNAJB6	305729			chr1	4832352	4837462	AJAP1	119802			chr1	152730231	152733223	KPRP
				chr1	38757741	38757902	POU3F1	-245372			chr7	1641705	1644443	TMEM184A	-47008			chr2	2295451	2295969	MYT1L	39178			chr16	1559692	1562314	TELO2	17639			chr7	157779894	157785759	PTPRN2	597544			chr1	4841940	4844111	AJAP1	127921			chr1	152730426	152733395	KPRP
				chr1	39024825	39025469	RRAGC	300348			chr7	1773169	1775991	ELFN1	46825			chr2	2581285	2583800	MYT1L	-247655			chr16	1584516	1590085	TMEM204	3727			chr7	157785628	157787817	PTPRN2	593648			chr1	5539958	5540950	NPHP4	512077			chr1	152747472	152749106	LCE1F
				chr1	39035934	39036030	RRAGC	289513			chr7	2679067	2681436	TTYH3	8667			chr2	3832511	3836042	DCDC2C	82824			chr16	1595532	1600304	TMEM204	14344			chr7	158152141	158152674	PTPRN2	227963			chr1	5561949	5561995	NPHP4	490559			chr1	152757464	152760341	LCE1E
				chr1	39875787	39879411	BMP8A	-79719			chr7	2716346	2719090	AMZ1	-1438			chr2	4050695	4051987	DCDC2C	299888			chr16	1598866	1603505	TMEM204	17612			chr8	49530713	49533485	EFCAB1	115692			chr1	5772057	5774259	NPHP4	279373			chr1	152768267	152769896	LCE1D
				chr1	40103693	40105764	HEYL	888			chr7	2842593	2842746	GNA12	41288			chr2	6072283	6072981	SOX11	239833			chr16	3843012	3843415	TRAP1	-75616			chr8	79710484	79711103	IL7	6964			chr1	5777831	5779383	NPHP4	273924			chr1	152777382	152779584	LCE1C
				chr1	40146660	40150278	HPCAL4	8892			chr7	3033173	3033798	CARD11	50093			chr2	8627933	8628196	ID2	-190910			chr16	12897366	12897821	CPPED1	280			chr8	130253618	130254545	GSDMC	545052			chr1	5809346	5812881	NPHP4	241417			chr1	152783489	152785473	LCE1B
				chr1	40225745	40228545	OXCT2	9875			chr7	5641113	5643158	FSCN1	9682			chr2	9458925	9459596	ITGB1BP1	104097			chr16	15237722	15240413	RRN3	-50894			chr8	142662374	142662408	PTP4A3	260298			chr1	5917393	5920035	NPHP4	133817			chr1	152798912	152800168	LCE1A
				chr1	40388223	40388395	MYCL	-20624			chr7	6654422	6655973	ZNF853	-50			chr2	9516972	9518751	ITGB1BP1	45496			chr16	19721831	19721878	KNOP1	7701			chr9	117848514	117850777	TNC	30890			chr1	5917533	5923309	NPHP4	132110			chr1	152813850	152816168	LCE6A
				chr1	40598394	40599011	RLF	-28342			chr7	12148943	12151638	TMEM106B	-100635			chr2	10470465	10472214	HPCAL1	27514			chr16	29242233	29245216	NPIPB11	171625			chr10	1549991	1551326	ADARB2	229011			chr1	5922686	5925859	NPHP4	128258			chr1	152879586	152882420	IVL
				chr1	41300769	41305866	CITED4	24700			chr7	16505094	16506262	SOSTDC1	-204			chr2	10637974	10638113	ODC1	-49414			chr16	56696748	56698352	MT1G	4427			chr10	13089772	13092035	CCDC3	-47207			chr1	5925859	5927942	NPHP4	125630			chr1	152941727	152944334	SPRR4
				chr1	41347977	41350406	CITED4	-21174			chr7	16844606	16845331	AGR2	-265			chr2	19550754	19554237	OSR1	4181			chr16	78539954	78540172	WWOX	406753			chr10	13091949	13093279	CCDC3	-48917			chr1	5931389	5933044	NPHP4	120314			chr1	152942003	152944810	SPRR4
				chr1	41848985	41853403	FOXO6	23600			chr7	27157818	27162768	HOXA3	-1079			chr2	25496390	25500416	DNMT3A	67056			chr16	85607562	85609071	GSE1	-38505			chr11	16430247	16431370	SOX6	67126			chr1	5932351	5937680	NPHP4	117515			chr1	152955080	152957379	SPRR1A
				chr1	43748663	43751563	C1orf210	1137			chr7	28338584	28338985	CREB5	-113359			chr2	25551575	25552751	DNMT3A	13296			chr17	1966796	1970514	HIC1	9051			chr11	32010004	32012497	RCN1	-101199			chr1	5937680	5943388	NPHP4	111997			chr1	152955543	152958102	SPRR1A
				chr1	43765617	43768553	TIE1	421			chr7	29518429	29519656	PRR15	-84384			chr2	26045189	26045287	ASXL2	56147			chr17	19648925	19652257	ALDH3A1	-1819			chr11	44785348	44787547	TSPAN18	472			chr1	5943388	5948600	NPHP4	106537			chr1	152973720	152976275	SPRR3
				chr1	44030580	44032202	PTPRF	34844			chr7	29606349	29609310	PRR15	4403			chr2	27295591	27301252	EMILIN1	-3013			chr17	35297146	35302352	LHX1	5665			chr11	45420355	45420442	SYT13	-112529			chr1	5948555	5953106	NPHP4	101700			chr1	153002762	153005121	SPRR1B
				chr1	44703750	44705417	DMAP1	25421			chr7	36700744	36701016	AOAH	63273			chr2	39470725	39472684	CDKL4	-15032			chr17	46644175	46648582	HOXB4	11094			chr11	56510971	56511965	OR9G4	-181			chr1	5966303	5968728	NPHP4	85015			chr1	153013573	153015281	SPRR2D
				chr1	45271680	45276338	TCTEX1D4	-1052			chr7	44101278	44105764	PGAM2	1665			chr2	42229025	42229179	PKDCC	-46058			chr17	48544724	48548533	CHAD	-302			chr11	88781109	88781564	GRM5	15479			chr1	5968678	5972074	NPHP4	82155			chr1	153029005	153030751	SPRR2A
				chr1	45792540	45795593	HPDL	1522			chr7	44104584	44106631	PGAM2	-422			chr2	43187471	43189943	HAAO	-168975			chr17	70215735	70216332	SOX9	98873			chr11	111126172	111126790	C11orf92	49289			chr1	6035549	6037314	NPHP4	16099			chr1	153043360	153045274	SPRR2B
				chr1	46632363	46633153	TSPAN1	-8001			chr7	45001765	45002736	MYO1G	16446			chr2	63278100	63284066	OTX1	3146			chr17	73506017	73507788	CASKIN2	4761			chr11	111319296	111322018	BTG4	62422			chr1	6053295	6056522	NPHP4	-2378			chr1	153065613	153068236	SPRR2E
				chr1	46645968	46649132	TSPAN1	6791			chr7	45066738	45067319	CCM2	404			chr2	63281139	63287082	OTX1	6174			chr17	75178514	75181836	SEC14L1	95344			chr11	123814163	123815202	OR6T1	-103			chr1	6056522	6061279	NPHP4	-6370			chr1	153085649	153085998	SPRR2F
				chr1	46910885	46914672	FAAH	52842			chr7	50132541	50133212	ZPBP	-17			chr2	64870490	64872418	SERTAD2	9593			chr17	75462189	75463984	2015-09-09	185595			chr11	126284163	126287023	ST3GAL4	9916			chr1	6061279	6064094	NPHP4	-10156			chr1	153112816	153114766	SPRR2G
				chr1	46937902	46940516	DMBX1	-33460			chr7	50133131	50136102	C7orf72	-1015			chr2	65593761	65594890	SPRED2	64985			chr18	13611370	13611824	FAM210A	114962			chr11	128679884	128682689	KCNJ1	31142			chr1	6093770	6094316	KCNAB2	-11938			chr1	153122203	153124825	SPRR2G
				chr1	46950189	46952054	DMBX1	-21547			chr7	50560524	50560743	FIGNL1	-43212			chr2	66664535	66668012	MEIS1	3742			chr18	13638936	13641894	FAM210A	86144			chr11	128708512	128712932	KCNJ1	1707			chr1	6105003	6106539	KCNAB2	-210			chr1	153175248	153177577	SPRR2G
				chr1	46956496	46959349	DMBX1	-14746			chr7	50632994	50634035	DDC	-361			chr2	66669737	66673985	MEIS1	9329			chr19	740313	740608	MISP	-10665			chr11	130340832	130343798	ADAMTS15	23446			chr1	6158643	6160143	KCNAB2	53412			chr1	153230907	153233279	LOR
				chr1	47009527	47010223	KNCN	7012			chr7	54614210	54617631	VSTM2A	5903			chr2	73495839	73498074	EGR4	23872			chr19	4153419	4153713	CREB3L3	-32			chr11	130356112	130357474	ADAMTS15	37924			chr1	6162744	6165483	KCNAB2	58133			chr1	153283161	153283994	PGLYRP3
				chr1	47691550	47697496	TAL1	920			chr7	54731309	54732751	SEC61G	95637			chr2	74208590	74211440	DGUOK	56062			chr19	18959506	18960246	UPF1	17129			chr11	130416290	130417168	ADAMTS15	97860			chr1	6188946	6192121	CHD5	49649			chr1	153320414	153322488	PGLYRP4
				chr1	47695138	47698126	TAL1	-1189			chr7	73242574	73247674	CLDN4	3050			chr2	74663416	74663698	RTKN	5469			chr19	46031516	46033285	VASP	21727			chr11	130416857	130419778	ADAMTS15	99449			chr1	6197037	6198667	CHD5	42331			chr1	153351569	153353336	S100A12
				chr1	47996107	47999856	FOXD2	96293			chr7	73391647	73393148	ELN	-49721			chr2	74666700	74669516	RTKN	918			chr19	46379763	46380394	IRF2BP1	9297			chr11	130542491	130542897	C11orf44	-157			chr1	6202080	6204224	CHD5	37031			chr1	153362927	153364020	S100A8
				chr1	48449748	48452740	TRABD2B	11323			chr7	73508618	73508994	LIMK1	10536			chr2	79312224	79314745	REG1B	1634			chr19	59092612	59093449	MZF1	-8089			chr11	133916576	133917375	JAM3	-21844			chr1	6204000	6207067	CHD5	34649			chr1	153387609	153389957	S100A7A
				chr1	50879560	50883394	DMRTA2	7695			chr7	73894573	73897230	GTF2IRD1	27602			chr2	79347474	79350405	REG1A	1356			chr20	33451272	33451427	GGT7	9313			chr12	41963894	41967694	PDZRN4	383544			chr1	6214772	6215625	CHD5	24984			chr1	153410761	153413940	S100A7L2
				chr1	50881502	50886969	DMRTA2	4936			chr7	95114680	95115354	ASB4	-196			chr2	79363761	79365892	REG1A	17243			chr20	45439769	45440346	EYA2	-83205			chr12	55369150	55371892	TESPA1	7935			chr1	6225887	6228023	CHD5	13228			chr1	153430296	153432128	S100A7
				chr1	50884480	50890341	DMRTA2	1761			chr7	95546508	95546556	DYNC1I1	144630			chr2	79383891	79386720	REG3A	1480			chr21	43809360	43809848	TMPRSS3	7351			chr12	60081776	60083246	SLC16A7	-607			chr1	6680240	6683528	THAP3	-3042			chr1	153538406	153541104	S100A2
				chr1	50887944	50893658	DMRTA2	-1629			chr7	98199360	98199464	NPTX2	-47197			chr2	79385573	79387273	REG3A	363			chr21	44779213	44781958	SIK1	66422			chr12	91539866	91539940	LUM	-34295			chr1	7294218	7295741	CAMTA1	449596			chr1	154742820	154745124	KCNN3
				chr1	51887613	51888961	TTC39A	-77499			chr7	100875312	100877583	CLDN15	5653			chr2	85803571	85805621	VAMP8	-18			chr21	44781686	44782497	SIK1	64916			chr12	104565784	104565846	NFYB	-33748			chr1	7514232	7515712	VAMP3	-316357			chr1	154978980	154982621	ZBTB7B
				chr1	53067637	53068834	GPX7	192			chr7	114053894	114056377	FOXP2	84			chr2	96804247	96804757	ASTL	-327			chr22	37975941	37976725	LGALS2	-246			chr13	53507972	53508092	PCDH8	-85257			chr1	7700504	7703835	VAMP3	-129159			chr1	154981829	154986512	ZBTB7B
				chr1	54808648	54809161	SSBP3	63187			chr7	130606228	130606499	KLF14	-187476			chr2	97136508	97136729	ARID5A	-65867			chr22	39631806	39635187	PDGFB	7259			chr13	110874267	110874326	COL4A1	85199			chr1	7720977	7723630	VAMP3	-109025			chr1	156030809	156031182	RAB25
				chr1	54856035	54856511	SSBP3	15819			chr7	139332087	139333410	CLEC2L	124147			chr2	98340425	98341557	ZAP70	10968										chr14	56659945	56663411	PELI2	76585			chr1	7722876	7726441	VAMP3	-106670			chr1	156268537	156270281	VHLL
				chr1	54938239	54943133	SSBP3	-68594			chr7	151157140	151157240	RHEB	59820			chr2	98377791	98377939	ZAP70	47842										chr14	64228599	64228680	SGPP1	-33883			chr1	8407891	8411074	SLC45A1	31597			chr1	156874489	156877122	PEAR1
				chr1	55012989	55013709	ACOT11	-552			chr7	155556590	155556729	SHH	48307			chr2	106776775	106777038	UXS1	33888										chr14	86086389	86089263	FLRT2	91338			chr1	9307378	9310257	H6PD	13984			chr1	157490546	157490968	FCRL5
				chr1	58713367	58718544	OMA1	296516			chr7	155595288	155599026	SHH	7810			chr2	113930819	113931565	PSD4	-356										chr14	86087511	86090320	FLRT2	92428			chr1	11104980	11107452	MASP2	1064			chr1	157668115	157670825	FCRL3
				chr1	59040648	59043873	TACSTD2	905			chr8	29387008	29387633	DUSP4	-179136			chr2	121371842	121372101	GLI2	-178013										chr14	88627849	88630771	GPR65	157842			chr1	11589486	11591766	PTCHD2	51331			chr1	157669111	157672074	FCRL3
				chr1	60539362	60539932	C1orf87	-205			chr8	38964500	38965492	ADAM32	-172			chr2	121411622	121412432	GLI2	-137958										chr14	101406815	101410882	ENSG00000269375	49584			chr1	12227700	12230509	TNFRSF1B	2045			chr1	157737828	157738458	FCRL2
				chr1	61516830	61522373	NFIA	-27932			chr8	39791224	39792769	IDO2	-477			chr2	121991815	121992797	TFCP2L1	50477										chr15	48054310	48057268	SEMA6D	45103			chr1	12775955	12777722	AADACL3	693			chr1	157789662	157790499	FCRL1
				chr1	63539729	63540217	FOXD3	-248757			chr8	40010443	40010823	C8orf4	-356			chr2	128156114	128158906	MAP3K2	-11469										chr15	74290466	74291835	PML	4093			chr1	12805288	12806667	PRAMEF12	-29006			chr1	157811303	157811905	CD5L
				chr1	63792695	63796263	FOXD3	5749			chr8	56851846	56852290	LYN	59696			chr2	130970868	130971343	TUBA3E	-15072										chr15	91837300	91840307	SV2B	195289			chr1	12833744	12835245	PRAMEF12	-489			chr1	157895227	157896400	KIRREL
				chr1	65467980	65468921	JAK1	-36264			chr8	66472662	66475106	ARMC1	72558			chr2	134785392	134786158	MGAT5	-91978										chr15	93965042	93968270	RGMA	-349564			chr1	12851605	12851682	PRAMEF1	98			chr1	158027914	158029978	KIRREL
				chr1	65728475	65731886	DNAJC6	-45047			chr8	75735552	75737456	PI15	-268			chr2	157176106	157178889	NR4A2	11730										chr16	2286370	2291046	DNASE1L2	2891			chr1	12888853	12892187	PRAMEF11	744			chr1	158153227	158155757	CD1D
				chr1	66996247	67001108	SGIP1	-1287			chr8	95220583	95222020	CDH17	-487			chr2	157176601	157181359	NR4A2	10248										chr16	22326203	22326535	POLR3E	17639			chr1	13835266	13838127	LRRC38	3846			chr1	158223513	158224869	CD1A
				chr1	67217769	67220432	INSL5	47838			chr8	101348456	101348501	RNF19A	-32992			chr2	161056520	161057625	ITGB6	-261										chr16	79027453	79030890	MAF	605439			chr1	13836752	13840712	LRRC38	1811			chr1	158258802	158261555	CD1C
				chr1	77230619	77230837	ST6GALNAC5	-102398			chr8	128752988	128755270	MYC	5799			chr2	201342532	201342647	KCTD18	32196										chr16	79263473	79263739	MAF	371005			chr1	13881331	13881656	PDPN	-28466			chr1	158300733	158302740	CD1B
				chr1	78509494	78512129	GIPC2	-774			chr8	129060815	129061665	TMEM75	-100649			chr2	202483704	202486584	TMEM237	23096										chr16	79381402	79381643	MAF	253088			chr1	13909161	13912116	PDPN	679			chr1	158322841	158325254	CD1E
				chr1	79471984	79474718	ELTD1	-948			chr8	133071588	133072873	OC90	-604			chr2	202814226	202817042	FZD7	-83676										chr17	27252884	27253274	DHRS13	-22990			chr1	15127680	15127907	KAZN	202594			chr1	158324471	158327383	CD1E
				chr1	86078894	86082316	CYR61	34161			chr8	143259104	143262572	TSNARE1	223705			chr2	203035481	203036235	SUMO1	67473										chr18	13385744	13387658	LDLRAD4	167915			chr1	15255231	15258456	TMEM51	-222184			chr1	158390649	158391119	OR10K2
				chr1	91182128	91187268	BARHL2	-1904			chr8	145638934	145643626	SLC39A4	999			chr2	219472218	219473002	PLCD4	122										chr18	19995469	19998049	CTAGE1	1119			chr1	15269183	15272108	TMEM51	-208382			chr1	158517489	158518363	OR6Y1
				chr1	91298006	91303028	BARHL2	-117723			chr9	8856695	8858644	NONE				chr2	219735876	219738732	WNT10A	-7781										chr18	19997803	19998951	CTAGE1	-499			chr1	15270235	15272326	TMEM51	-207747			chr1	158670124	158671873	OR6K2
				chr1	91305655	91307077	BARHL2	-123572			chr9	17906113	17907485	SH3GL2	327678			chr2	235934945	235936596	SH3BP4	48442										chr20	6193621	6195391	FERMT1	-90315			chr1	15375064	15375386	TMEM51	-103803			chr1	158687431	158689263	OR6K3
				chr1	92944306	92947961	GFI1	3377			chr9	35905608	35908117	HRCT1	674			chr2	236944798	236945083	GBX2	132071										chr20	22401074	22402746	FOXA2	163191			chr1	15382629	15386856	TMEM51	-94285			chr1	158723939	158724362	OR6K6
				chr1	94560697	94561088	ABCA4	25795			chr9	100264941	100267701	TMOD1	2859			chr2	238392110	238395007	MLPH	-2252										chr20	42573639	42574624	TOX2	30640			chr1	15392308	15392907	TMEM51	-86420			chr1	158900088	158901938	PYHIN1
				chr1	108023249	108023482	NTNG1	339924			chr9	135936732	135937572	CEL	-213			chr2	238499464	238500389	RAB17	-191										chr20	51648088	51648789	TSHZ2	59493			chr1	15538911	15541799	TMEM51	61327			chr1	159138217	159141063	CADM3
				chr1	109849705	109852598	MYBPHL	-1489			chr10	3300329	3300445	PITRM1	-85384			chr2	238578376	238579778	LRRFIP1	-21905										chr20	61619051	61621856	BHLHE23	17933			chr1	15541799	15546372	TMEM51	65058			chr1	159170275	159175295	DARC
				chr1	110164547	110168049	AMPD2	3022			chr10	5405573	5407119	UCN3	-626			chr2	238639781	238640512	LRRFIP1	39165										chr20	61674143	61675672	BHLHE23	-36521			chr1	16860563	16863485	NBPF1	77958			chr1	159283536	159284298	OR10J3
				chr1	110210265	110211023	GSTM2	-44			chr10	26855907	26858394	PDSS1	-129437			chr2	238777587	238778589	RAMP1	9901										chr21	17960584	17962124	USP25	859010			chr1	17051076	17051774	NBPF1	-111443			chr1	159556997	159558512	APCS
				chr1	110230252	110230633	GSTM1	1			chr10	31891625	31892769	ZEB1	284096			chr2	238832202	238832508	UBE2F	-43242										chr21	31538549	31540204	CLDN17	-406			chr1	17526102	17530227	PADI1	-3456			chr1	160517539	160520625	SLAMF6
				chr1	110254662	110256160	GSTM5	534			chr10	52645399	52645847	A1CF	-188			chr2	239403003	239403295	ASB1	67684										chr21	46847898	46853413	COL18A1	-24747			chr1	17530227	17531661	PADI1	-677			chr1	160924389	160924914	ITLN2
				chr1	110609973	110613397	ALX3	1637			chr10	56560945	56561543	PCDH15	-193			chr2	239432223	239432329	ASB1	96811																	chr1	17571896	17575607	PADI3	-1841			chr1	161038506	161039695	ARHGAP30
				chr1	110623938	110627590	ALX3	-12442			chr10	63422511	63424588	TMEM26	-210342			chr2	240040290	240044389	HDAC4	280303																	chr1	17631644	17634629	PADI4	-1555			chr1	161519396	161520972	FCGR3A
				chr1	110672769	110674115	UBL4B	18380			chr10	70977210	70980112	HKDC1	-1398			chr2	240161619	240162323	HDAC4	160672																	chr1	18060276	18063105	ACTL8	-20117			chr1	161600769	161602335	FCGR3B
				chr1	110930567	110934327	SLC16A4	1257			chr10	73565440	73565966	CDH23	10175			chr2	241458886	241460664	ANKMY1	37605																	chr1	18149599	18152403	ACTL8	69193			chr1	161690704	161693088	FCRLB
				chr1	111813307	111814208	CHIA	-19780			chr10	74713460	74714935	PLA2G12B	338			chr2	241922076	241923355	SNED1	-15539																	chr1	18691778	18693462	KLHDC7A	-114804			chr1	165327005	165329957	LMX1A
				chr1	112057879	112058750	ADORA3	-12205			chr10	77794591	77794696	C10orf11	252125			chr2	242709673	242713790	GAL3ST2	-4508																	chr1	19041556	19044837	PAX7	85697			chr1	165907859	165910759	UCK2
				chr1	113285118	113287238	FAM19A3	23137			chr10	80853937	80854035	ZMIZ1	25194			chr2	242805378	242806119	PDCD1	-4689																	chr1	19046707	19051735	PAX7	91721			chr1	165910641	165912313	UCK2
				chr1	114521775	114525428	OLFML3	1537			chr10	81151215	81154192	PPIF	45470			chr3	9177754	9178249	SRGAP3	113061																	chr1	20305344	20308066	PLA2G2A	204			chr1	166039444	166039918	UCK2
				chr1	115397374	115398123	SYCP1	325			chr10	89167457	89167971	MINPP1	-96918			chr3	9920535	9920698	CIDEC	-422																	chr1	20395367	20397074	PLA2G5	-480			chr1	166124106	166125392	UCK2
				chr1	116368024	116371871	NHLH2	16590			chr10	99798395	99798430	CRTAC1	-7828			chr3	10149466	10150487	BRK1	-7299																	chr1	20616951	20618331	VWA5B1	229			chr1	175035502	175036986	TNN
				chr1	116707400	116711339	SLC22A15	190251			chr10	101541451	101542983	ABCC2	-272			chr3	11651536	11651881	VGLL4	33689																	chr1	20692222	20693333	VWA5B1	75366			chr1	175044916	175048873	TNN
				chr1	117527582	117530009	CD101	-15586			chr10	101841253	101841816	CPN1	99			chr3	36949957	36950004	TRANK1	36567																	chr1	20696747	20698023	VWA5B1	79973			chr1	175355212	175355362	TNN
				chr1	117635550	117637084	TRIM45	28033			chr10	106088702	106089203	ITPRIP	4710			chr3	38009911	38010902	VILL	-19143																	chr1	22580632	22582789	WNT4	-112252			chr1	181378760	181381335	CACNA1E
				chr1	119520934	119524323	TBX15	9550			chr10	112400453	112403448	RBM20	-2204			chr3	39470478	39470608	RPSA	22363																	chr1	22977618	22979739	C1QB	-1003			chr1	181380379	181382934	CACNA1E
				chr1	119524323	119528848	TBX15	5593			chr10	116307486	116307714	ABLIM1	110457			chr3	42201314	42201898	TRAK1	69044																	chr1	24645802	24648696	GRHL3	1334			chr1	181478149	181480848	CACNA1E
				chr1	119526255	119532195	TBX15	2954			chr10	118569479	118569608	ENO4	-39479			chr3	45208900	45209252	CDCP1	-21162																	chr1	25226129	25230915	RUNX3	62979			chr1	181700354	181701371	CACNA1E
				chr1	119529360	119534644	TBX15	177			chr10	118576115	118576158	ENO4	-32886			chr3	49170496	49171343	LAMB2	-369																	chr1	25236296	25240938	RUNX3	52884			chr1	181767609	181770173	ZNF648
				chr1	119532736	119536288	TBX15	-2333			chr10	118652838	118654150	ENO4	44471			chr3	49200037	49202530	KLHDC8B	-7760																	chr1	26195345	26198721	PAQR7	711			chr1	182028259	182030818	ZNF648
				chr1	119539738	119542629	TBX15	-9005			chr10	126211704	126211892	LHPP	61394			chr3	49459143	49460521	AMT	354																	chr1	26696865	26700681	ZNF683	493			chr1	202179681	202182642	LGR6
				chr1	119541833	119545275	TBX15	-11375			chr11	334298	334833	IFITM3	-13516			chr3	50285392	50287909	GNAI2	13267																	chr1	28587248	28589957	SESN2	2565			chr1	203198757	203200291	CHIT1
				chr1	119546928	119551319	TBX15	-16945			chr11	849088	851048	TSPAN4	5622			chr3	50338253	50341293	HYAL1	1230																	chr1	29804900	29805295	PTPRU	242070			chr1	203444518	203444945	PRELP
				chr1	119869897	119870802	HAO2	-41111			chr11	859873	865749	TSPAN4	18365			chr3	50377755	50380958	RASSF1	-1085																	chr1	31246011	31247617	LAPTM5	-16147			chr1	203462521	203465361	OPTC
				chr1	143663862	143664131	PPIAL4G	103884			chr11	864739	866903	TSPAN4	21375			chr3	52526356	52529524	STAB1	-1414																	chr1	32133300	32135830	PEF1	-24077			chr1	204586547	204589407	LRRN2
				chr1	144533354	144533951	PPIAL4B	-169407			chr11	1025794	1030697	MUC6	8460			chr3	53700141	53700263	CACNA1D	171126																	chr1	32890253	32893366	ZBTB8B	-38860			chr1	204799888	204803813	NFASC
				chr1	144994318	144995682	PDE4DIP	22			chr11	1034851	1037923	MUC6	319			chr3	54067944	54068019	CACNA2D3	-88711																	chr1	33219246	33220274	SYNC	-51040			chr1	204953228	204956398	CNTN2
				chr1	145092330	145092576	PDE4DIP	-97431			chr11	1358675	1361518	TOLLIP	-29245			chr3	64547108	64547373	ADAMTS9	126435																	chr1	34090664	34093099	ZSCAN20	153636			chr1	204970383	204972818	CNTN2
				chr1	146543992	146544645	PRKAB2	99804			chr11	2234043	2235030	TH	-41502			chr3	66633374	66633781	LRIG1	-82222																	chr1	34175169	34177542	HMGB4	-149745			chr1	209346510	209346675	CAMK1G
				chr1	146548469	146552552	PRKAB2	93612			chr11	5290746	5291298	HBG1	-19900			chr3	69811645	69812973	MITF	23723																	chr1	34639624	34642609	C1orf94	-2154			chr1	221509067	221510889	DUSP10
				chr1	146553807	146556675	PRKAB2	88882			chr11	47276469	47279365	NR1H3	-1613			chr3	108896099	108897005	MORC1	-59563																	chr1	34642000	34644252	C1orf94	-145			chr1	222721340	222721509	HHIPL2
				chr1	147752823	147752892	NBPF24	-153309			chr11	64655682	64660386	EHD1	-11843			chr3	113160071	113163068	SPICE1	72433																	chr1	37270540	37271960	GRIK3	228476			chr1	228555184	228559321	TRIM11
				chr1	147781600	147782472	PPIAL4A	173383			chr11	67200832	67206308	PTPRCAP	1968			chr3	119379220	119379792	POPDC2	-69																	chr1	37513430	37513490	GRIK3	-13734			chr1	233248709	233249267	NTPCR
				chr1	147789480	147791203	PPIAL4A	165077			chr11	67325980	67326225	GSTP1	-24963			chr3	122295656	122296778	PARP15	-232																	chr1	39024825	39025469	RRAGC	300348			chr1	237947246	237949471	ZP4
				chr1	147823425	147826960	PPIAL4A	130226			chr11	69264259	69264679	CCND1	-191386			chr3	124301252	124304161	UMPS	-146506																	chr1	40149381	40150278	HPCAL4	7531			chr1	238049504	238053991	ZP4
				chr1	149284764	149288143	PPIAL4C	-266549			chr11	69994152	69994297	FADD	-55044			chr3	126113640	126114064	KLF15	-37567																	chr1	40388223	40388395	MYCL	-20624			chr1	241912510	241912768	EXO1
				chr1	149298621	149299381	PPIAL4C	-254002			chr11	73051203	73054185	ARHGEF17	33360			chr3	126708480	126711260	PLXNA1	2433																	chr1	40766357	40769744	COL9A2	14915			chr1	247511364	247511469	ZNF496
				chr1	149333124	149334007	PPIAL4C	-219437			chr11	73053649	73056771	RELT	-32099			chr3	126721131	126721586	PLXNA1	13922																	chr1	41300769	41303570	CITED4	25848			chr1	247612701	247616686	OR2B11
				chr1	149670340	149673328	FCGR1A	-82412			chr11	74870268	74871202	SLCO2B1	8703			chr3	127794706	127797258	SEC61A1	24770																	chr1	43471256	43473840	SLC2A1	-48047			chr1	247615210	247618161	OR2B11
				chr1	150779776	150782303	CTSK	-241			chr11	76858648	76859387	MYO7A	19708			chr3	129062831	129063341	H1FX	-27966																	chr1	46910885	46914672	FAAH	52842			chr1	247654140	247654811	OR2B11
				chr1	150951737	150954554	ANXA9	-1347			chr11	107582734	107583406	SLN	7349			chr3	137228231	137228636	SOX14	-255145																	chr1	46937902	46940516	DMBX1	-33460			chr1	247695328	247698186	OR2C3
				chr1	151100644	151105049	SEMA6C	16086			chr11	111788810	111789693	CRYAB	-4679			chr3	138679347	138679578	FOXL2	-13481																	chr1	47009527	47010223	KNCN	7012			chr1	247751498	247752207	OR2G2
				chr1	151687696	151689985	CELF3	449			chr11	115581830	115581955	CADM1	-206760			chr3	149086884	149089298	TM4SF1	7561																	chr1	47015494	47018319	KNCN	-20			chr1	247768871	247769804	OR2G3
				chr1	152538380	152538888	LCE3E	614			chr11	128646953	128647107	KCNJ1	65399			chr3	172164984	172167810	GHSR	-151																	chr1	47263236	47264866	CYP4B1	-667			chr1	247921487	247921825	OR1C1
				chr1	152552494	152553244	LCE3D	111			chr11	128736844	128737429	KCNJ5	-24114			chr3	181437299	181443009	SOX2	10432																	chr1	47406950	47407158	CYP4A11	83			chr1	247978690	247979750	OR14A16
				chr1	152657198	152659754	LCE2B	-123			chr11	132177605	132177693	NTM	396293			chr3	184299439	184302398	EPHB3	21347																	chr1	48058877	48059354	FOXD2	157427			chr1	248004886	248005719	OR11L1
				chr1	152669985	152671707	LCE2A	6			chr11	132526947	132527438	OPCML	286373			chr3	192289245	192289293	FGF12	-162431																	chr1	49224825	49226683	BEND5	16836			chr1	248083146	248084704	OR2T8
				chr1	152730231	152733223	KPRP	1221			chr11	133928292	133928346	JAM3	-10501			chr3	194930170	194930312	XXYLT1	61655																	chr1	49364558	49365372	BEND5	-122375			chr1	248284971	248286029	OR2M5
				chr1	152747472	152749106	LCE1F	-559			chr12	4488749	4489221	FGF23	-91			chr3	195586796	195587148	TNK2	35460																	chr1	50568847	50571943	ELAVL4	-1569			chr1	248366332	248366883	OR2M3
				chr1	152768267	152769896	LCE1D	-145			chr12	6442526	6443282	TNFRSF1A	8376			chr3	195869691	195870249	TFRC	-60910																	chr1	50571816	50574837	ELAVL4	1363			chr1	248549671	248551409	OR2T6
				chr1	152777382	152779584	LCE1C	624			chr12	7060187	7062109	PTPN6	714			chr4	379766	381448	ZNF141	48983																	chr1	50791890	50792211	DMRTA2	97121			chr1	248684628	248685382	OR2G6
				chr1	152783489	152785473	LCE1B	34			chr12	7245890	7249484	C1R	-2556			chr4	2941316	2945648	MFSD10	-7297																	chr1	50878140	50882446	DMRTA2	8879			chr1	248789976	248791716	OR2T11
				chr1	152798912	152800168	LCE1A	-409			chr12	14849268	14849542	GUCY2C	114			chr4	6690702	6691093	S100P	-3898																	chr1	53972003	53973727	DMRTB1	47793			chr1	248814059	248814626	OR2T27
				chr1	152813850	152816168	LCE6A	-335			chr12	15698215	15700393	PTPRO	223973			chr4	8248849	8249430	HTRA3	-22352																	chr1	54058616	54060214	DMRTB1	134343			chr1	248902767	248903325	OR14I1
				chr1	152879586	152882420	IVL	-18			chr12	51717674	51718355	BIN2	-67			chr4	8474290	8478146	TRMT44	33668																	chr1	54142784	54144343	GLIS1	56313			chr2	198530	203439	SH3YL1
				chr1	152941727	152944810	SPRR4	127			chr12	60081776	60083246	SLC16A7	-607			chr4	19457040	19457163	SLIT2	-798085																	chr1	54199696	54200587	GLIS1	-265			chr2	364075	366113	FAM150B
				chr1	153002762	153005121	SPRR1B	264			chr12	71551503	71552569	PTPRR	-237413			chr4	21699209	21699988	KCNIP4	250823																	chr1	54359132	54360115	DIO1	-236			chr2	382090	383401	FAM150B
				chr1	153013573	153015281	SPRR2D	-20			chr12	91572142	91572276	DCN	4691			chr4	27102875	27102927	STIM2	240438																	chr1	60539362	60539932	C1orf87	-205			chr2	388418	394333	FAM150B
				chr1	153029005	153030751	SPRR2A	135			chr12	95009858	95010113	TMCC3	34352			chr4	52942997	52944959	SPATA18	26481																	chr1	64538523	64541265	UBE2U	-129596			chr2	417421	420061	FAM150B
				chr1	153175248	153177577	SPRR2G	-53068			chr12	105956397	105956478	APPL2	-326577			chr4	54457645	54458246	LNX1	-163																	chr1	64669031	64669599	UBE2U	-175			chr2	419684	421661	FAM150B
				chr1	153283161	153283994	PGLYRP3	-384			chr12	117042854	117042917	MAP1LC3B2	45700			chr4	57547347	57548600	HOPX	-102																	chr1	65991176	65994091	LEPR	106299			chr2	464466	467135	FAM150B
				chr1	153320414	153322488	PGLYRP4	-429			chr12	130641648	130644629	FZD10	-3865			chr4	58059773	58061991	IGFBP7	-84331																	chr1	70384012	70385450	LRRC7	158873			chr2	483917	484825	TMEM18
				chr1	153362927	153364020	S100A8	190			chr13	20708929	20711637	GJA3	24905			chr4	74483141	74487609	RASSF6	973																	chr1	72884990	72885180	NEGR1	-136668			chr2	487728	492294	TMEM18
				chr1	153387609	153389957	S100A7A	-217			chr13	39358777	39358893	FREM2	97569			chr4	75174074	75174204	EPGN	-51																	chr1	75590483	75594016	LHX8	-1869			chr2	492294	495912	TMEM18
				chr1	153430296	153432128	S100A7	1965			chr13	76333727	76334866	LMO7	-500			chr4	77609841	77611020	SHROOM3	254178																	chr1	75591353	75596930	LHX8	23			chr2	495912	499710	TMEM18
				chr1	154913307	154915180	PMVK	-4777			chr13	76444798	76445108	LMO7	110156			chr4	78114737	78114867	CCNG2	36498																	chr1	77230619	77230837	ST6GALNAC5	-102398			chr2	522092	522386	TMEM18
				chr1	155102388	155106882	SLC50A1	-3691			chr13	98892233	98893089	RNF113B	-63142			chr4	85401758	85404099	NKX6-1	16674																	chr1	79471984	79474718	ELTD1	-948			chr2	554363	554603	TMEM18
				chr1	155261708	155265378	PKLR	7682			chr13	111077142	111077257	COL4A2	117586			chr4	85402143	85407674	NKX6-1	14694																	chr1	82165095	82165326	LPHN2	-100871			chr2	593345	595312	TMEM18
				chr1	156030809	156031182	RAB25	45			chr13	112074876	112076036	TEX29	102441			chr4	86748944	86749040	ARHGAP24	352725																	chr1	84864089	84864880	DNASE2B	270			chr2	625803	628168	TMEM18
				chr1	156093624	156096301	LMNA	10465			chr14	25100740	25104483	GZMB	861			chr4	94753295	94756895	ATOH1	5053																	chr1	86617731	86620676	COL24A1	3242			chr2	637432	642539	TMEM18
				chr1	156260918	156262783	C1orf85	3612			chr14	76796027	76796185	ESRRB	-77775			chr4	95678703	95680414	BMPR1B	-293271																	chr1	86888585	86888728	CLCA2	-1112			chr2	816777	817733	SNTG2
				chr1	156357839	156359253	RHBG	19543			chr14	94789681	94789853	SERPINA6	-36			chr4	100736658	100738139	DAPP1	-604																	chr1	86933750	86934607	CLCA1	128			chr2	875509	875990	SNTG2
				chr1	156457945	156462624	MEF2D	10335			chr14	95330880	95331466	GSC	-94611			chr4	102709336	102712397	BANK1	-897																	chr1	87018135	87019175	CLCA4	5894			chr2	879464	882116	SNTG2
				chr1	156818592	156819393	INSRR	9817			chr14	99613193	99613313	BCL11B	124312			chr4	119947251	119948542	MYOZ2	-109042																	chr1	89664260	89664782	GBP4	94			chr2	881987	883793	SNTG2
				chr1	157668115	157672074	FCRL3	552			chr14	103691361	103692104	TNFAIP2	101935			chr4	141207794	141207852	SCOC	-86841																	chr1	91175627	91178472	BARHL2	5744			chr2	903676	906675	SNTG2
				chr1	157737828	157738458	FCRL2	8769			chr14	104741786	104742172	C14orf144	31438			chr4	141391053	141391254	ENSG00000205301	28222																	chr1	92683403	92683821	RPAP2	-80910			chr2	923305	926010	SNTG2
				chr1	157789662	157790499	FCRL1	-186			chr14	106185328	106188793	TMEM121	194121			chr4	160188727	160189254	RAPGEF2	102																	chr1	93258288	93258908	EVI5	-637			chr2	1050113	1052729	SNTG2
				chr1	157811303	157811905	CD5L	-16			chr15	23661899	23662343	GOLGA8S	62128			chr4	187761401	187762379	FAT1	-116881																	chr1	95975755	95977448	RWDD3	276891			chr2	1093461	1093592	SNTG2
				chr1	157895227	157896400	KIRREL	-67586			chr15	40364524	40364862	SRP14	-33304			chr5	633983	634043	CEP72	21626																	chr1	100110390	100111949	PALMD	-329			chr2	1203162	1204879	TPO
				chr1	158258802	158261555	CD1C	603			chr15	41118060	41121463	PPP1R14D	1145			chr5	969899	969939	NKD2	-39025																	chr1	102312608	102312671	OLFM3	149946			chr2	1232428	1234756	TPO
				chr1	158300733	158302740	CD1B	-416			chr15	58844359	58844583	LIPC	141703			chr5	1771469	1773166	MRPL36	27691																	chr1	104615609	104616267	AMY1C	322910			chr2	1291410	1291494	TPO
				chr1	158322841	158325254	CD1E	508			chr15	65337425	65337917	SLC51B	-37			chr5	1873721	1878672	IRX4	11135																	chr1	106622574	106626341	PRMT6	-974843			chr2	1311570	1311855	TPO
				chr1	158390649	158391119	OR10K2	-228			chr15	65647600	65648771	IGDCC3	22192			chr5	1946212	1949198	IRX4	-60373																	chr1	108735228	108735549	SLC25A24	7591			chr2	1358283	1358730	TPO
				chr1	158517489	158518363	OR6Y1	-31			chr15	76631894	76635953	ISL2	4859			chr5	1973774	1974859	IRX4	-86985																	chr1	109399734	109401072	AKNAD1	-687			chr2	1415911	1418294	TPO
				chr1	158670124	158671873	OR6K2	-513			chr15	99091228	99092014	IGF1R	-100579			chr5	3142589	3142929	C5orf38	390497																	chr1	110672769	110674115	UBL4B	18380			chr2	1482185	1484593	TPO
				chr1	158687431	158689263	OR6K3	-442			chr16	1154951	1159805	C1QTNF8	-11134			chr5	3310882	3311367	IRX1	-285043																	chr1	110763078	110766381	KCNC4	10635			chr2	1497815	1500368	TPO
				chr1	158723939	158724362	OR6K6	-359			chr16	1175678	1178583	CACNA1H	-26110			chr5	3768103	3768181	IRX1	171974																	chr1	110765724	110768719	KCNC4	13127			chr2	1878990	1880131	PXDN
				chr1	158900088	158901938	PYHIN1	-329			chr16	1224897	1230213	CACNA1H	24314			chr5	4511582	4512534	ADAMTS16	-628385																	chr1	110775554	110777870	KCNC4	22617			chr2	1891057	1893090	PXDN
				chr1	159138217	159141063	CADM3	-1759			chr16	3057959	3059773	CLDN9	-3591			chr5	6182215	6182647	MED10	196276																	chr1	111061247	111063237	KCNA10	-445			chr2	1926366	1928480	PXDN
				chr1	159171213	159175295	DARC	-1947			chr16	3114948	3117862	IL32	1020			chr5	14440492	14441074	FAM105B	-224074																	chr1	111145889	111148858	KCNA2	2677			chr2	1938415	1943663	PXDN
				chr1	159283536	159284298	OR10J3	532			chr16	8813274	8814755	ABAT	7189			chr5	14449498	14452155	FAM105B	-214030																	chr1	111769133	111772026	CHI3L2	27187			chr2	1997887	2000815	PXDN
				chr1	159408079	159410002	OR10J1	-471			chr16	14499630	14499948	PARN	224335			chr5	14459323	14461462	FAM105B	-204464																	chr1	111770274	111775891	CHI3L2	29690			chr2	2030038	2030970	PXDN
				chr1	159505015	159507162	OR10J5	-247			chr16	21244898	21245151	ANKS4B	39			chr5	14461092	14464064	FAM105B	-202279																	chr1	111813307	111814208	CHIA	-19780			chr2	2176774	2178847	MYT1L
				chr1	159556997	159558512	APCS	140			chr16	29674972	29678624	SPN	2218			chr5	14498441	14498661	FAM105B	-166306																	chr1	111822043	111822494	CHIA	-11269			chr2	2192072	2195399	MYT1L
				chr1	159891638	159894061	TAGLN2	2672			chr16	31146682	31147633	PRSS8	-75			chr5	16508920	16510489	ZNF622	-43804																	chr1	111822347	111825097	CHIA	-9816			chr2	2193579	2196537	MYT1L
				chr1	160084263	160085581	ATP1A2	-641			chr16	31147633	31151917	PRSS8	-2692			chr5	38467248	38468306	LIFR	127729																	chr1	111832109	111832593	CHIA	-1187			chr2	2295451	2295969	MYT1L
				chr1	160519425	160520625	SLAMF6	-26982			chr16	31154636	31159920	PRSS36	4137			chr5	42943857	42945163	SEPP1	-132329																	chr1	111932556	111934770	OVGP1	36736			chr2	2569484	2570318	MYT1L
				chr1	161049443	161050227	PVRL4	9554			chr16	50913892	50914024	CYLD	137287			chr5	54515640	54519307	MCIDAS	5669																	chr1	111933262	111936005	OVGP1	35765			chr2	2581285	2583800	MYT1L
				chr1	161059267	161060000	PVRL4	-245			chr16	55090590	55091198	IRX5	126120			chr5	54516779	54522528	MCIDAS	3489																	chr1	111969865	111970531	OVGP1	201			chr2	2605398	2605594	MYT1L
				chr1	162601334	162602559	DDR2	-308			chr16	56681544	56681945	MT1B	-4066			chr5	68708084	68711640	MARVELD2	-1077																	chr1	114544815	114545478	OLFML3	23082			chr2	2653005	2657018	MYT1L
				chr1	162792092	162792613	HSD17B7	31817			chr16	57662008	57662690	GPR56	-70			chr5	77252276	77255129	TBCA	-181518																	chr1	115826274	115829262	NGF	53089			chr2	2672667	2672781	MYT1L
				chr1	164543254	164546143	PBX1	15827			chr16	65315918	65318732	CDH11	-161224			chr5	78985425	78986160	CMYA5	93																	chr1	115828679	115829856	NGF	51589			chr2	2770105	2771794	MYT1L
				chr1	164545553	164548199	PBX1	18004			chr16	69385547	69386191	TMED6	-157			chr5	126205009	126205081	LMNB1	92205																	chr1	116310712	116312839	CASQ2	-374			chr2	2771686	2773984	MYT1L
				chr1	165321224	165325030	LMX1A	2825			chr16	73098356	73101264	ZFHX3	-17536			chr5	134360857	134365728	PITX1	6695																	chr1	116368024	116370891	NHLH2	17080			chr2	2797483	2799450	MYT1L
				chr1	166914191	166917267	ILDR2	28832			chr16	83171068	83171299	CDH13	510614			chr5	134385984	134388224	PITX1	-17116																	chr1	117284260	117284802	CD2	-12476			chr2	3816949	3819033	DCDC2C
				chr1	169429604	169429972	CCDC181	119			chr16	85074359	85075249	KIAA0513	-22014			chr5	137593418	137595632	GFRA3	15835																	chr1	117295987	117296954	CD2	-536			chr2	3832511	3836042	DCDC2C
				chr1	171621732	171623695	MYOC	-903			chr16	85723489	85726181	GINS2	-2230			chr5	140227765	140230326	PCDHA9	1998																	chr1	142616241	142619000	NONE				chr2	4050695	4051987	DCDC2C
				chr1	172113506	172114419	PIGC	299263			chr16	89249872	89252924	CDH15	13223			chr5	140457553	140457609	PCDHB2	-16646																	chr1	143467252	143467856	PPIAL4G	300327			chr2	4931004	4931115	SOX11
				chr1	173175328	173176523	TNFSF4	526			chr16	89913618	89915755	SPIRE2	19771			chr5	140769585	140774660	PCDHGA8	-258																	chr1	143663862	143664131	PPIAL4G	103884			chr2	10637974	10638113	ODC1
				chr1	175854934	175857819	TNR	-143471			chr17	1202015	1202252	TUSC5	19177			chr5	140807225	140812558	PCDHGA12	-293																	chr1	147716223	147719039	NBPF24	-118082			chr2	15830021	15830903	DDX1
				chr1	178455607	178456270	TEX35	-26273			chr17	2797964	2798327	RAP1GAP2	98414			chr5	141231138	141235690	PCDH1	24561																	chr1	147760353	147760622	NBPF24	-160939			chr2	16802843	16805111	FAM49A
				chr1	179544476	179546285	NPHS2	-313			chr17	26127438	26129054	NOS2	-721			chr5	145758586	145759373	POU4F3	40393																	chr1	147781600	147782472	PPIAL4A	173383			chr2	21229220	21231605	APOB
				chr1	186264417	186265765	PRG4	-320			chr17	27252884	27253274	DHRS13	-22990			chr5	148785816	148788401	IL17B	-28270																	chr1	148902455	148903657	NBPF16	163613			chr2	21255279	21255320	APOB
				chr1	197885105	197890812	LHX9	1430			chr17	27369780	27370988	PIPOX	466			chr5	148809664	148812353	IL17B	-52170																	chr1	148929617	148930220	NBPF16	190476			chr2	25352777	25354986	POMC
				chr1	200002343	200006247	NR5A2	7565			chr17	29032782	29035202	CRLF3	117802			chr5	149515317	149520651	PDGFRB	17439																	chr1	149144820	149149691	PPIAL4C	-405747			chr2	25498444	25502040	DNMT3A
				chr1	200004582	200010283	NR5A2	10703			chr17	34328396	34329899	CCL14	-48			chr5	149886185	149887787	NDST1	-688																	chr1	149162219	149162518	PPIAL4C	-390634			chr2	26372983	26373030	HADHA
				chr1	200007863	200012526	NR5A2	13465			chr17	37782685	37787862	PPP1R1B	2097			chr5	151054256	151057860	SPARC	10668																	chr1	149169973	149170214	PPIAL4C	-382909			chr2	30139155	30142128	ALK
				chr1	202091175	202092296	GPR37L1	-250			chr17	37893005	37896620	GRB7	-211			chr5	151066268	151067341	SPARC	-79																	chr1	149284764	149288143	PPIAL4C	-266549			chr2	33359198	33359688	LTBP1
				chr1	203154370	203156625	CHI3L1	379			chr17	38464679	38465510	RARA	-351			chr5	172030484	172030564	NEURL1B	-37745																	chr1	149333124	149334007	PPIAL4C	-219437			chr2	41924253	41925803	PKDCC
				chr1	203596051	203599089	ATP2B4	1881			chr17	39041110	39042440	KRT20	-296			chr5	172175321	172175855	DUSP1	22610																	chr1	151344806	151346400	SELENBP1	-394			chr2	44104732	44105057	ABCG8
				chr1	205497713	205500676	CDK18	25469			chr17	40934398	40937365	WNK4	3186			chr5	172305889	172306136	ERGIC1	44735																	chr1	152077402	152080354	TCHH	7678			chr2	49381495	49382401	FSHR
				chr1	205628183	205632101	SLC45A3	19445			chr17	43503131	43505638	ARHGAP27	-1388			chr5	175975901	175976402	CDHR2	6640																	chr1	152126975	152130772	RPTN	2830			chr2	63279495	63284784	OTX1
				chr1	205631084	205633759	SLC45A3	17165			chr17	46034455	46036419	CDK5RAP3	-12970			chr5	176854009	176859356	GRK6	2839																	chr1	152130772	152132853	RPTN	-109			chr2	63282702	63287288	OTX1
				chr1	207095153	207096833	FAIM3	-650			chr17	46631910	46635529	HOXB3	-2436			chr5	176955302	176957063	DDX41	-11713																	chr1	152483199	152484386	LCE5A	473			chr2	64870490	64872418	SERTAD2
				chr1	207669308	207670065	CR1	74			chr17	47295142	47297512	ABI3	8738			chr5	176956734	176959146	DDX41	-13470																	chr1	152647777	152648726	LCE2C	481			chr2	65593761	65594890	SPRED2
				chr1	207995752	207997166	CD46	71057			chr17	47547353	47548493	NGFR	-24732			chr5	178322752	178323492	ZFP2	227																	chr1	152657198	152659754	LCE2B	-123			chr2	66664535	66668012	MEIS1
				chr1	208131213	208133116	CD34	-47418			chr17	48841566	48846189	LUC7L3	46973			chr5	179218853	179221090	LTC4S	-1015																	chr1	152730231	152733395	KPRP	1307			chr2	68672738	68672834	APLF
				chr1	209822928	209826863	LAMB3	-217			chr17	63624567	63624698	AXIN2	-66868			chr6	1635578	1636961	FOXC1	25589																	chr1	152747472	152749106	LCE1F	-559			chr2	69098272	69101168	BMP10
				chr1	214477063	214477280	SMYD2	22596			chr17	64225346	64226953	APOH	-615			chr6	3722453	3724690	PXDC1	28688																	chr1	152757464	152760341	LCE1E	150			chr2	73428372	73430646	NOTO
				chr1	217308156	217313824	ESRRG	-414195			chr17	70215735	70216332	SOX9	98873			chr6	6900945	6901065	RREB1	-207036																	chr1	152768267	152769896	LCE1D	-145			chr2	74208590	74211440	DGUOK
				chr1	221054615	221060360	HLX	5789			chr17	73717736	73720840	ITGB4	1772			chr6	7468673	7468973	DSP	-72985																	chr1	152813850	152816168	LCE6A	-335			chr2	79252673	79255434	REG3G
				chr1	221062819	221068171	HLX	13796			chr17	75096202	75096382	SEC14L1	11461			chr6	9397012	9399677	OFCC1	541207																	chr1	152941727	152944810	SPRR4	127			chr2	79312224	79314745	REG1B
				chr1	221065434	221069699	HLX	15868			chr17	75557044	75558493	42256	280277			chr6	10099432	10099656	OFCC1	-159992																	chr1	152973720	152976275	SPRR3	775			chr2	79314745	79316020	REG1B
				chr1	223738388	223740057	CAPN8	114125			chr17	76117687	76117767	TMC6	7051			chr6	10319180	10323048	TFAP2A	94356																	chr1	153002762	153005121	SPRR1B	264			chr2	79347474	79350405	REG1A
				chr1	224363449	224363575	DEGS1	-7361			chr17	76975944	76976357	LGALS3BP	40			chr6	10385392	10391097	TFAP2A	27225																	chr1	153175248	153177577	SPRR2G	-53068			chr2	79363761	79365892	REG1A
				chr1	225864873	225865487	ENAH	-24336			chr17	77148972	77151243	ENGASE	79081			chr6	10389490	10393778	TFAP2A	23836																	chr1	153283161	153283994	PGLYRP3	-384			chr2	79383891	79386720	REG3A
				chr1	226126862	226129561	LEFTY2	977			chr17	77959804	77962682	TBC1D16	48404			chr6	10402330	10405499	TFAP2A	11555																	chr1	153320414	153322488	PGLYRP4	-429			chr2	79385573	79387273	REG3A
				chr1	227746111	227748719	ZNF678	-3829			chr17	78560478	78560916	RPTOR	41629			chr6	10404848	10410284	TFAP2A	7904																	chr1	153346191	153348305	S100A12	877			chr2	86263224	86263895	POLR1A
				chr1	227962723	227963296	SNAP47	40313			chr17	78735268	78735596	RPTOR	216364			chr6	10413523	10419400	TFAP2A	-992																	chr1	153387609	153389957	S100A7A	-217			chr2	87157227	87157804	RGPD1
				chr1	228336130	228337776	GJC2	-600			chr17	79701478	79701610	SLC25A10	22207			chr6	13428522	13428657	GFOD1	59197																	chr1	153430296	153432128	S100A7	1965			chr2	91962126	91963844	NONE
				chr1	229543009	229544326	ACTA1	26173			chr17	79957568	79958912	STRA13	22554			chr6	26987575	26988289	HIST1H2BJ	112597																	chr1	153510896	153515539	S100A5	1023			chr2	92031119	92032593	NONE
				chr1	230276238	230279135	GALNT2	74731			chr17	80297325	80300614	SECTM1	-7096			chr6	27647713	27649120	HIST1H2BL	127292																	chr1	153519020	153522973	S100A3	851			chr2	95398021	95403737	TEKT4
				chr1	233248709	233249267	NTPCR	162618			chr19	371698	373432	THEG	3448			chr6	28055765	28058973	ZNF165	8616																	chr1	153533922	153536563	S100A2	3098			chr2	98377791	98377939	ZAP70
				chr1	234852797	234852892	IRF2BP2	-107574			chr19	523642	526507	CDC34	-6639			chr6	28226094	28227482	ZKSCAN4	-6786																	chr1	153653559	153658650	NPR1	4992			chr2	100863359	100863404	LONRF2
				chr1	234905772	234908514	IRF2BP2	-161872			chr19	549017	552948	GZMM	6949			chr6	28953923	28956731	ZNF311	17710																	chr1	153762201	153762244	SLC27A3	14455			chr2	103035835	103039542	IL18RAP
				chr1	235098018	235099151	TOMM20	193666			chr19	595705	595933	HCN2	5926			chr6	29414755	29416095	OR10C1	8342																	chr1	156676793	156679733	CRABP2	-2870			chr2	104669165	104669893	POU3F3
				chr1	235114342	235116731	TOMM20	176714			chr19	740313	740608	MISP	-10665			chr6	30231639	30231689	TRIM26	-50521																	chr1	156808680	156814488	INSRR	17226			chr2	105118547	105119953	POU3F3
				chr1	235805403	235806070	GNG4	7556			chr19	750024	752860	MISP	316			chr6	30720080	30720491	IER3	-7955																	chr1	156814488	156816117	INSRR	13507			chr2	105318274	105319068	POU3F3
				chr1	238049504	238053991	ZP4	2346			chr19	846117	848026	ELANE	-3942			chr6	31525861	31528239	NFKBIL1	11692																	chr1	156843578	156846336	NTRK1	14271			chr2	106560496	106560771	C2orf40
				chr1	240783328	240783389	GREM2	-7910			chr19	1080514	1084367	POLR2E	13157			chr6	31527693	31529154	LTA	-11407																	chr1	156863129	156865515	PEAR1	810			chr2	106776775	106777038	UXS1
				chr1	244515893	244517177	ADSS	98901			chr19	2544100	2546938	GADD45B	69394			chr6	33942413	33943929	GRM4	158272																	chr1	157069242	157071076	ETV3L	-559			chr2	107456855	107460175	ST6GAL2
				chr1	244952269	244952394	COX20	-46292			chr19	2699659	2700927	GNG7	2414			chr6	36253026	36253157	PNPLA1	14855																	chr1	157490546	157490968	FCRL5	31553			chr2	113930819	113931565	PSD4
				chr1	246939216	246939499	SCCPDH	52009			chr19	3905462	3908397	NMRK2	-26171			chr6	38145125	38145464	ZFAND3	358020																	chr1	157737828	157738458	FCRL2	8769			chr2	119698352	119700029	MARCO
				chr1	246958862	246959476	SCCPDH	71820			chr19	4195937	4198415	SIRT6	-14575			chr6	40567317	40568310	LRFN2	-12610																	chr1	157811303	157811905	CD5L	-16			chr2	121070622	121071904	INHBB
				chr1	247511364	247511469	ZNF496	-16372			chr19	4198058	4199797	SIRT6	-16327			chr6	40722397	40723038	LRFN2	-167514																	chr1	157895227	157896400	KIRREL	-67586			chr2	127635279	127635678	GYPC
				chr1	247679636	247681931	OR2C3	16357			chr19	4552496	4556982	SEMA6B	5081			chr6	41620951	41621322	MDFI	14952																	chr1	157948536	157948893	KIRREL	-14685			chr2	128293021	128293239	MYO7B
				chr1	247694041	247695328	OR2C3	2456			chr19	4605061	4607324	SEMA6B	-46373			chr6	44184114	44187674	SLC29A1	-5469																	chr1	158027914	158029978	KIRREL	65546			chr2	129548007	129548239	HS6ST1
				chr10	616959	617105	DIP2C	118574			chr19	6472086	6476756	DENND1C	7398			chr6	50803820	50804174	TFAP2B	17561																	chr1	158223513	158224869	CD1A	264			chr2	130750643	130754039	RAB6C
				chr10	726822	731292	DIP2C	6549			chr19	6475456	6479667	DENND1C	4257			chr6	53530503	53530628	KLHL31	-60																	chr1	159043551	159046451	AIM2	1690			chr2	131089926	131090049	IMP4
				chr10	1166782	1167786	IDI1	-72174			chr19	8587575	8591776	ZNF414	-10632			chr6	72113322	72114693	OGFRL1	115502																	chr1	159170275	159175295	DARC	-2416			chr2	131518131	131520377	AMER3
				chr10	1506702	1511277	ADARB2	270680			chr19	10736006	10736448	SLC44A2	293			chr6	74101601	74104868	DDX43	-1236																	chr1	160386408	160389374	VANGL2	17515			chr2	131975750	131976236	PLEKHB2
				chr10	1514874	1517340	ADARB2	263563			chr19	10822935	10824846	DNM2	-4916			chr6	101846409	101848236	GRIK2	659																	chr1	161206502	161208307	NR1I3	595			chr2	133171941	133176249	GPR39
				chr10	1549991	1551326	ADARB2	229011			chr19	15561930	15565369	WIZ	-2888			chr6	101847541	101851354	GRIK2	2784																	chr1	162381781	162382848	SH2D1B	-399			chr2	137747982	137748460	THSD7B
				chr10	1975000	1975631	ADARB2	-195646			chr19	16830613	16830859	NWD1	-55			chr6	106429142	106430134	PRDM1	-104557																	chr1	163392482	163395211	NUF2	102103			chr2	139658821	139660341	NXPH2
				chr10	2951187	2951326	PFKP	-158455			chr19	17343145	17347791	NR2F6	11281			chr6	107194450	107197558	QRSL1	118551																	chr1	164290179	164290833	PBX1	-238366			chr2	145146928	145149645	GTDC1
				chr10	3135764	3139449	PFKP	27895			chr19	35329641	35330243	ZNF599	-65822			chr6	109274429	109274496	SESN1	141559																	chr1	164543254	164546143	PBX1	15827			chr2	162281111	162285454	TBR1
				chr10	3329765	3330571	PITRM1	-115165			chr19	38794554	38796094	C19orf33	523			chr6	116381609	116382876	FRK	-322																	chr1	164544496	164548199	PBX1	17476			chr2	168103475	168104087	XIRP2
				chr10	5405573	5407119	UCN3	-626			chr19	39303506	39306244	LGALS4	-871			chr6	125855124	125855421	HEY2	-215453																	chr1	165086866	165089433	LMX1A	237802			chr2	170282921	170284215	BBS5
				chr10	5565829	5569147	CALML3	564			chr19	40420037	40421743	FCGBP	19643			chr6	137105225	137106435	MAP3K5	7826																	chr1	167063581	167064091	DUSP27	554			chr2	202814226	202817042	FZD7
				chr10	5734571	5735349	ASB13	-26419			chr19	41060190	41062024	SHKBP1	-21650			chr6	138866865	138867125	HEBP2	141639																	chr1	168544539	168545835	XCL1	-524			chr2	219028181	219030830	CXCR1
				chr10	5882304	5882739	GDI2	-27010			chr19	42703609	42706353	DEDD2	19294			chr6	152085565	152085641	ESR1	73972																	chr1	171058672	171060071	FMO3	-646			chr2	219148914	219153935	TMBIM1
				chr10	6162118	6162780	RBM17	31140			chr19	45663415	45666371	NKPD1	-1485			chr6	152125861	152128805	ESR1	115702																	chr1	173175328	173176523	TNFSF4	526			chr2	235934945	235936596	SH3BP4
				chr10	6233666	6233774	PFKFB3	-11174			chr19	46379763	46380394	IRF2BP1	9297			chr6	152125965	152130332	ESR1	116518																	chr1	173883567	173886485	SERPINC1	1490			chr2	236877288	236877492	GBX2
				chr10	7567923	7568106	SFMBT2	-116712			chr19	46437825	46438944	NANOS2	-20349			chr6	157505432	157505996	TMEM242	238919																	chr1	173886454	173887360	SERPINC1	-391			chr2	238274445	238277612	COL6A3
				chr10	8097183	8102583	GATA3	3227			chr19	51015807	51020534	ASPDH	-1029			chr6	157505968	157508679	TMEM242	237309																	chr1	175035502	175036986	TNN	-750			chr2	238280514	238283454	COL6A3
				chr10	18549036	18550223	CACNB2	120024			chr20	22555206	22557518	FOXA2	8739			chr6	158018138	158018910	ZDHHC14	216359																	chr1	175046885	175050479	TNN	11688			chr2	238283105	238286492	COL6A3
				chr10	18629497	18629677	CACNB2	199981			chr20	29993663	29995343	DEFB121	-434			chr6	159359083	159360984	TAGAP	106150																	chr1	175355212	175355362	TNN	318293			chr2	238392110	238395007	MLPH
				chr10	26877515	26877803	PDSS1	-108929			chr20	30193892	30196714	ID1	2217			chr6	161122748	161123803	PLG	2																	chr1	178310534	178310650	TEX35	-171620			chr2	238608549	238610221	LRRFIP1
				chr10	27235514	27235627	ABI1	-85707			chr20	31781151	31781393	BPIFA3	-23861			chr6	161796785	161796854	AGPAT4	-101727																	chr1	179713788	179716731	FAM163A	2962			chr2	239799440	239800825	TWIST2
				chr10	27608703	27609333	ACBD5	-79274			chr20	34679665	34681500	EPB41L1	-62089			chr6	161860203	161860561	AGPAT4	-165289																	chr1	179786966	179787968	TOR1AIP2	59467			chr2	239887658	239890141	TWIST2
				chr10	27702309	27703547	PTCHD3	369			chr20	35504064	35504553	SOGA1	-12220			chr6	164051738	164052180	QKI	216284																	chr1	180165648	180168167	LHX4	-32513			chr2	239924551	239927431	TWIST2
				chr10	29759227	29760687	LYZL1	181967			chr20	36010619	36013546	SRC	37526			chr6	170534614	170536124	DLL1	64192																	chr1	181380379	181382934	CACNA1E	-71224			chr2	239948617	239951315	TWIST2
				chr10	29811530	29811659	SVIL	213135			chr20	42186621	42187837	SGK2	-7508			chr7	1089767	1090845	GPR146	-4615																	chr1	181478149	181480848	CACNA1E	26618			chr2	240449683	240454010	HDAC4
				chr10	29834018	29834266	SVIL	190588			chr20	42983920	42984878	R3HDML	18773			chr7	1160636	1163549	GPER	35650																	chr1	181700354	181701371	CACNA1E	247982			chr2	240639549	240639654	HDAC4
				chr10	29923736	29924694	SVIL	100515			chr20	43028501	43029997	HNF4A	-675			chr7	1160746	1164063	GPER	35962																	chr1	182352978	182356337	GLUL	6683			chr2	240649725	240650703	NDUFA10
				chr10	30404617	30405328	KIAA1462	-56520			chr20	43160245	43160795	PKIG	-30			chr7	1303218	1303351	UNCX	30742																	chr1	190068053	190068180	FAM5C	378642			chr2	240650458	240653447	NDUFA10
				chr10	31422673	31423550	ZNF438	-102246			chr20	44167974	44170643	WFDC6	-1175			chr7	1712054	1715387	ELFN1	-14034																	chr1	198606675	198608383	PTPRC	-641			chr2	240723946	240725544	NDUFA10
				chr10	33227909	33232548	ITGB1	16593			chr20	44662007	44664422	SLC12A5	12886			chr7	2842593	2842746	GNA12	41288																	chr1	198828005	198828249	PTPRC	219957			chr2	240751167	240752524	NDUFA10
				chr10	33294358	33294750	ITGB1	-47732			chr20	45439769	45440346	EYA2	-83205			chr7	4383660	4383739	FOXK1	-338240																	chr1	198918265	198918461	PTPRC	310193			chr2	240968949	240972734	OR6B2
				chr10	34061612	34062234	NRP1	-436733			chr20	50310568	50312632	ATP9A	73573			chr7	4456119	4456403	FOXK1	-265679																	chr1	201193569	201197846	IGFN1	35755			chr2	240980455	240983326	OR6B3
				chr10	38069519	38070165	ZNF248	76696			chr20	51648088	51648789	TSHZ2	59493			chr7	5466600	5469535	TNRC18	-4891																	chr1	202091175	202092296	GPR37L1	-250			chr2	240985618	240986651	OR6B3
				chr10	43697849	43700652	RASGEF1A	5381			chr20	56134648	56136569	PCK1	-527			chr7	5735123	5736195	RNF216	85711																	chr1	203244158	203247740	BTG2	-28715			chr2	241260110	241263067	GPC1
				chr10	43815780	43820676	FXYD4	-48862			chr20	56272305	56275607	PMEPA1	11002			chr7	6703533	6704194	ENSG00000198580	-9560																	chr1	203449947	203454010	PRELP	7023			chr2	241262258	241265953	GPC1
				chr10	45693532	45695008	OR13A1	116786			chr20	60744485	60747786	MTG2	-11965			chr7	12148943	12151638	TMEM106B	-100635																	chr1	203462521	203465361	OPTC	670			chr2	241579262	241581957	GPR35
				chr10	45914276	45916904	ALOX5	45915			chr20	61001775	61003303	CABLES2	-20198			chr7	16890431	16891079	AGR3	30856																	chr1	204586547	204589407	LRRN2	3356			chr2	242790370	242795282	PDCD1
				chr10	45920485	45925455	ALOX5	53295			chr20	61619051	61621856	BHLHE23	17933			chr7	20256996	20257420	MACC1	-195																	chr1	205208323	205210842	TMCC2	12279			chr3	3134102	3135242	IL5RA
				chr10	47746422	47747039	ANXA8L2	-259			chr20	61689726	61691785	BHLHE23	-52369			chr7	26403254	26404716	SNX10	72442																	chr1	205317032	205318888	NUAK2	-27077			chr3	5137549	5137953	ARL8B
				chr10	49459800	49460249	FRMPD2	22888			chr20	61713117	61715878	BHLHE23	-76111			chr7	28338584	28338985	CREB5	-113359																	chr1	205317528	205320362	NUAK2	-28062			chr3	7340148	7342929	GRM7
				chr10	49482695	49483356	FRMPD2	-113			chr20	62077647	62082611	KCNQ2	23862			chr7	34360960	34361111	NPSR1	-336861																	chr1	205341305	205344150	LEMD1	48454			chr3	10377872	10380471	SEC13
				chr10	50599620	50602664	DRGX	-1235			chr20	62090270	62094909	KCNQ2	11401			chr7	35494118	35494808	TBX20	-200705																	chr1	205390937	205392241	LEMD1	-407			chr3	10399379	10401482	SEC13
				chr10	50649723	50650248	DRGX	-50079			chr20	62455321	62457301	ZBTB46	6256			chr7	39647864	39649443	RALA	-14428																	chr1	205417436	205419204	LEMD1	-27138			chr3	10436249	10436496	SEC13
				chr10	50975940	50977288	OGDHL	-6245			chr21	27372387	27372461	APP	170548			chr7	50560524	50560743	FIGNL1	-43212																	chr1	205548992	205550669	MFSD4	11726			chr3	10491247	10492743	ATP2B2
				chr10	52176755	52178225	ASAH2	-169120			chr21	33247276	33250039	HUNK	3030			chr7	56160409	56161020	PHKG1	-71																	chr1	205897159	205898633	SLC26A9	14692			chr3	11267020	11267525	HRH1
				chr10	52645399	52645847	A1CF	-188			chr21	44257072	44258298	WDR4	41980			chr7	56562731	56563820	CHCHD2	-389007																	chr1	205909935	205913859	SLC26A9	691			chr3	11643368	11643630	VGLL4
				chr10	66810864	66814184	NONE				chr21	45344525	45345433	AGPAT3	90			chr7	65196614	65196881	VKORC1L1	-141506																	chr1	207069392	207071109	IL24	-537			chr3	14859299	14861931	FGD5
				chr10	70977210	70980112	HKDC1	-1398			chr22	26875499	26877690	HPS4	3183			chr7	73157351	73157788	ABHD11	-4373																	chr1	207996319	207999258	CD46	72387			chr3	14861931	14864757	FGD5
				chr10	71175852	71177158	TACR2	118			chr22	31479561	31481480	SMTN	3216			chr7	73241729	73243736	CLDN4	659																	chr1	213559906	213563639	RPS6KC1	337176			chr3	21447391	21448049	ZNF385D
				chr10	73471634	73473423	C10orf105	7049			chr22	31518188	31518963	INPP5J	-404			chr7	73241878	73247674	CLDN4	2702																	chr1	214556742	214560352	SMYD2	103971			chr3	22410416	22413232	ZNF385D
				chr10	73574855	73576410	CDH23	20105			chr22	49761906	49765229	BRD1	454884			chr7	73389575	73393148	ELN	-50757																	chr1	214563988	214567074	SMYD2	110955			chr3	26750855	26751684	LRRC3B
				chr10	74020428	74021432	DDIT4	-12748			chr22	50584184	50585427	PANX2	-24354			chr7	75419119	75419311	CCL26	-1																	chr1	217260830	217263805	ESRRG	-365523			chr3	44154910	44155764	TOPAZ1
				chr10	74713460	74714935	PLA2G12B	338										chr7	75596021	75596055	POR	51641																	chr1	217261949	217263847	ESRRG	-366103			chr3	50644192	50645426	CISH
				chr10	75335352	75336622	USP54	49421										chr7	75934414	75936633	HSPB1	3663																	chr1	217304974	217307910	ESRRG	-409647			chr3	51908938	51910733	RRP9
				chr10	76801843	76803925	DUPD1	15388										chr7	95546508	95546556	DYNC1I1	144630																	chr1	217308683	217314284	ESRRG	-414689			chr3	54067944	54068019	CACNA2D3
				chr10	77035993	77036584	COMTD1	-40520										chr7	100875312	100877583	CLDN15	5653																	chr1	226011953	226013212	EPHX1	-472			chr3	54660332	54663570	LRTM1
				chr10	77152949	77158025	ZNF503	6177										chr7	100880751	100884094	CLDN15	-322																	chr1	226033016	226033550	EPHX1	20228			chr3	62933670	62934672	CADPS
				chr10	77352231	77352376	C10orf11	-190215										chr7	101943005	101944556	SH2B2	15376																	chr1	226828650	226832000	C1orf95	93824			chr3	63082385	63082613	SYNPR
				chr10	77541764	77542585	C10orf11	-344										chr7	102553045	102553457	LRRC17	-187																	chr1	228109169	228111975	WNT9A	25027			chr3	63087235	63088529	SYNPR
				chr10	77871618	77872458	C10orf11	329519										chr7	102574105	102576358	LRRC17	21794																	chr1	228111975	228115432	WNT9A	21895			chr3	98216207	98216965	OR5K2
				chr10	80936005	80938672	ZMIZ1	108547										chr7	110730805	110731527	LRRN3	104																	chr1	228197109	228202608	WNT3A	5107			chr3	108019540	108021214	HHLA2
				chr10	80981119	80982257	PPIF	-125546										chr7	117119382	117120064	CFTR	-294																	chr1	228402036	228407802	OBSCN	9088			chr3	113955600	113958126	ZNF80
				chr10	80998130	80999841	PPIF	-108248										chr7	129422439	129425932	UBE2H	168603																	chr1	228460260	228462316	OBSCN	65457			chr3	118864587	118865478	UPK1B
				chr10	81001957	81006066	PPIF	-103222										chr7	143105595	143106577	EPHA1	-101																	chr1	228464049	228468624	OBSCN	70506			chr3	121980683	121980842	CSTA
				chr10	82297397	82300600	TSPAN14	85077										chr7	149461522	149463219	ZNF467	8197																	chr1	228467988	228473781	OBSCN	75054			chr3	127473609	127473936	MGLL
				chr10	88149324	88149632	GRID1	-23243										chr7	152063901	152064079	KMT2C	69100																	chr1	228470904	228475463	OBSCN	77353			chr3	128199781	128205143	GATA2
				chr10	88422978	88428429	LDB3	-2502										chr7	154473202	154474156	PAXIP1	321115																	chr1	228509380	228510986	TRIM11	84358			chr3	129982835	129983303	COL6A5
				chr10	88729315	88731875	ADIRF	2646										chr7	155556590	155556729	SHH	48307																	chr1	228545604	228548329	TRIM11	47574			chr3	130158438	130158846	COL6A5
				chr10	89167457	89167971	MINPP1	-96918										chr8	748281	748907	TDRP	-252813																	chr1	228547769	228550401	TRIM11	45456			chr3	137228231	137228636	SOX14
				chr10	90712478	90712948	FAS	-37701										chr8	857794	861072	TDRP	-363652																	chr1	231954287	231955433	DISC1	192299			chr3	137717580	137718043	CLDN18
				chr10	93334974	93335196	PPP1R3C	57726										chr8	953031	957083	TDRP	-459276																	chr1	234852797	234852892	IRF2BP2	-107574			chr3	138821761	138823086	MRPS22
				chr10	93646991	93647648	FGFBP3	21920										chr8	1010092	1013392	DLGAP2	-437790																	chr1	236273181	236273445	GPR137B	-32519			chr3	140395771	140397089	TRIM42
				chr10	94177845	94180913	2015-03-05	128459										chr8	1045563	1048486	DLGAP2	-402507																	chr1	236898874	236901157	ACTN2	50208			chr3	141086820	141087363	ZBTB38
				chr10	94455543	94456646	HHEX	8150										chr8	1076811	1078200	DLGAP2	-372026																	chr1	236900382	236902765	ACTN2	51766			chr3	156323952	156324118	SSR3
				chr10	94818704	94822747	CYP26C1	-295										chr8	1105844	1111512	DLGAP2	-340854																	chr1	236907957	236908064	MTR	-50599			chr3	157812018	157814326	SHOX2
				chr10	94819989	94825848	CYP26C1	1898										chr8	1132112	1137388	DLGAP2	-314782																	chr1	238051451	238054569	ZP4	1084			chr3	159557552	159558031	SCHIP1
				chr10	94825257	94829090	CYP26C1	6153										chr8	1197144	1198327	DLGAP2	-251796																	chr1	240070286	240072501	FMN2	-183786			chr3	171527257	171528758	PLD1
				chr10	95123718	95123774	MYOF	118205										chr8	1242282	1245143	DLGAP2	-205819																	chr1	240257185	240262933	FMN2	4879			chr3	180042484	180042878	TTC14
				chr10	95197126	95198374	MYOF	44201										chr8	1247803	1253043	DLGAP2	-199109																	chr1	240986512	240989308	GREM2	-212461			chr3	181440178	181444131	SOX2
				chr10	95516788	95518976	LGI1	240										chr8	1278887	1284152	DLGAP2	-168012																	chr1	242121230	242122063	MAP1LC3C	40728			chr3	185277705	185278341	LIPH
				chr10	97175272	97175479	PDLIM1	-124595										chr8	1325845	1328707	DLGAP2	-122256																	chr1	242220301	242222868	MAP1LC3C	-59210			chr3	187413913	187416991	RTP2
				chr10	98144406	98145978	OPALIN	-26133										chr8	1333389	1336193	DLGAP2	-114741																	chr1	242611826	242613245	PLD5	75284			chr3	193855884	193859889	HES1
				chr10	99335264	99338240	ANKRD2	4554										chr8	1368574	1370327	DLGAP2	-80081																	chr1	242683142	242687018	PLD5	2740			chr3	197639792	197639960	RPL35A
				chr10	99798395	99798430	CRTAC1	-7828										chr8	1411699	1414612	DLGAP2	-36376																	chr1	243053425	243054071	CEP170	364604			chr4	1495907	1497223	NKX1-1
				chr10	100991745	100994478	HPSE2	2507										chr8	1414188	1414952	DLGAP2	-34962																	chr1	244093755	244095415	AKT3	-81155			chr4	1521984	1523326	NKX1-1
				chr10	100993108	100997023	HPSE2	553										chr8	1448361	1450031	DLGAP2	-336																	chr1	245081988	245082320	EFCAB2	-51017			chr4	2941570	2945648	MFSD10
				chr10	101279697	101282572	NKX2-3	-11555										chr8	1585146	1586825	CLN8	-125942																	chr1	245524538	245527135	KIF26B	207550			chr4	3387281	3387765	HGFAC
				chr10	101279944	101285439	NKX2-3	-9998										chr8	1845250	1850463	ARHGEF10	75715																	chr1	245533911	245534931	KIF26B	216134			chr4	3824093	3825784	ADRA2C
				chr10	101283847	101287846	NKX2-3	-6843										chr8	2176579	2182330	MYOM2	186300																	chr1	245673602	245674287	KIF26B	355658			chr4	4329441	4329664	ENSG00000168824
				chr10	101841253	101841816	CPN1	99										chr8	2362927	2363737	MYOM2	370177																	chr1	245727367	245727658	KIF26B	409226			chr4	6695203	6695698	S100P
				chr10	102278918	102280551	SEC31B	-144										chr8	6407676	6407997	ANGPT2	13093																	chr1	245737866	245741203	KIF26B	421248			chr4	8230689	8233394	SH3TC1
				chr10	102416409	102419617	PAX2	-87455										chr8	8820844	8821258	ERI1	-38606																	chr1	245751692	245753635	KIF26B	434377			chr4	8585142	8588929	GPR78
				chr10	102470340	102475896	PAX2	-32350										chr8	19539991	19540734	CSGALNACT1	-80357																	chr1	245770860	245772794	KIF26B	453540			chr4	8601549	8603130	CPZ
				chr10	102805240	102808252	KAZALD1	-14852										chr8	22498768	22500482	BIN3	27008																	chr1	245778125	245778964	KIF26B	460258			chr4	8603012	8608486	CPZ
				chr10	102890038	102895133	TLX1	3329										chr8	28918821	28919234	HMBOX1	171107																	chr1	245835771	245836835	KIF26B	518016			chr4	9352827	9355372	USP17L29
				chr10	102892787	102898675	TLX1	6474										chr8	29732519	29732714	TMEM66	208106																	chr1	245847603	245849662	KIF26B	530346			chr4	9557805	9558893	DEFB131
				chr10	102896376	102901943	TLX1	9903										chr8	30300142	30300306	RBPMS	58197																	chr1	245848375	245853938	KIF26B	532870			chr4	12539867	12540012	RAB28
				chr10	102994605	102998662	LBX1	-7083										chr8	35233248	35237424	UNC5D	142361																	chr1	245866255	245869090	KIF26B	549386			chr4	16362340	16363266	TAPT1
				chr10	102995987	102998762	LBX1	-7824										chr8	38508024	38508780	TACC1	-136320																	chr1	246958862	246959476	SCCPDH	71820			chr4	16787920	16791106	LDB2
				chr10	103042693	103044950	LBX1	-54271										chr8	41422764	41425365	AGPAT6	-11654																	chr1	247587253	247588074	NLRP3	6313			chr4	16846297	16850240	LDB2
				chr10	105408599	105412689	NEURL	156908										chr8	74331865	74333589	RDH10	125880																	chr1	247611448	247614727	OR2B11	2220			chr4	27102875	27102927	STIM2
				chr10	105420501	105421480	NEURL	167255										chr8	82641291	82645116	CHMP4C	-1465																	chr1	247679636	247681931	OR2C3	16357			chr4	41361743	41364383	LIMCH1
				chr10	105428385	105428818	NEURL	174866										chr8	86349742	86352350	CA3	-10																	chr1	247694041	247695328	OR2C3	2456			chr4	42894337	42895607	GRXCR1
				chr10	106088702	106089203	ITPRIP	4710										chr8	91997001	91997985	TMEM55A	55799																	chr1	247802703	247805255	OR13G1	32386			chr4	47427752	47430173	COMMD8
				chr10	106425960	106426210	SORCS3	25226										chr8	102449857	102451058	GRHL2	-54202																	chr1	247978690	247979750	OR14A16	-189			chr4	86748944	86749040	ARHGAP24
				chr10	118349587	118350608	PNLIPRP1	-383										chr8	102503892	102506635	GRHL2	604																	chr1	248004886	248005719	OR11L1	-49			chr4	95678703	95680414	BMPR1B
				chr10	118427597	118430927	HSPA12A	72823										chr8	102504447	102509885	GRHL2	2506																	chr1	248300255	248300479	OR2M5	-8083			chr4	124426923	124427390	SPRY1
				chr10	118889589	118894180	VAX1	5682										chr8	116676938	116679935	TRPS1	2791																	chr1	248789976	248791716	OR2T11	-355			chr4	135248186	135248946	PABPC4L
				chr10	119307931	119313075	EMX2	8548										chr8	120684721	120686985	ENPP2	-34783																	chr1	248852044	248856577	OR14I1	-8682			chr4	141217605	141218466	SCOC
				chr10	119494317	119496382	EMX2	193395										chr8	123875036	123875223	ZHX2	81497																	chr2	310099	315462	FAM150B	-24485			chr4	144939574	144941609	GYPB
				chr10	121169616	121172898	RGS10	130963										chr8	141220177	141220490	TRAPPC9	248344																	chr2	364075	366113	FAM150B	-76798			chr4	147043174	147043810	LSM6
				chr10	123778998	123781602	TACC2	31591										chr8	143644107	143645672	ARC	51943																	chr2	382090	383401	FAM150B	-94450			chr4	155056878	155056945	DCHS2
				chr10	123908897	123909456	TACC2	160468										chr8	144401094	144403439	TOP1MT	14799																	chr2	388418	394333	FAM150B	-103080			chr4	156131884	156136570	NPY2R
				chr10	123919740	123925543	TACC2	173933										chr8	144600645	144605470	ZC3H3	20565																	chr2	397707	397781	FAM150B	-109448			chr4	157996959	157999344	GLRB
				chr10	124328726	124329533	DMBT1	8949										chr8	145045851	145049472	PARP10	12960																	chr2	417421	420061	FAM150B	-130445			chr4	184679386	184679835	TRAPPC11
				chr10	125033770	125034818	BUB3	120501										chr8	145103842	145107857	OPLAH	9734																	chr2	426104	427676	FAM150B	-138594			chr4	189972428	189973211	FRG1
				chr10	125614284	125617230	CPXM2	35573										chr9	117044	118698	FOXD4	546																	chr2	443338	445430	FAM150B	-156088			chr5	476497	481640	EXOC3
				chr10	125615419	125619351	CPXM2	33945										chr9	35647073	35650999	SIT1	1901																	chr2	464466	467891	FAM150B	-177883			chr5	554886	556291	SLC9A3
				chr10	126305849	126308552	FAM53B	125418										chr9	35908117	35909996	HRCT1	2868																	chr2	465195	469781	FAM150B	-179192			chr5	569750	572373	CEP72
				chr10	126314680	126315761	FAM53B	117398										chr9	85676358	85678251	RASEF	738																	chr2	483917	484825	TMEM18	193068			chr5	998978	1004779	NKD2
				chr10	126698647	126703576	CTBP2	15347										chr9	90589146	90589806	CDK20	191																	chr2	495912	499710	TMEM18	179628			chr5	1180364	1183173	SLC6A19
				chr10	126703576	126705555	CTBP2	11893										chr9	91149046	91150624	SPIN1	146501																	chr2	522092	522386	TMEM18	155200			chr5	1193503	1196279	SLC6A19
				chr10	127059333	127059374	CTBP2	-342895										chr9	96079169	96082521	FAM120A	-133159																	chr2	554363	554603	TMEM18	122956			chr5	1201359	1202449	SLC6A19
				chr10	127220270	127220354	C10orf137	-187833										chr9	98811152	98811640	ERCC6L2	173413																	chr2	582544	585365	TMEM18	93484			chr5	1232545	1234976	SLC6A18
				chr10	128192896	128194154	C10orf90	16485										chr9	112970404	112970590	TXN	48423																	chr2	593345	595312	TMEM18	83110			chr5	1702158	1702805	MRPL36
				chr10	129868087	129868324	MKI67	56443										chr9	117264095	117266918	DFNB31	1743																	chr2	601927	602296	TMEM18	75327			chr5	1746469	1750682	MRPL36
				chr10	130274436	130274509	MKI67	-349824										chr9	126101308	126102037	CRB2	-16866																	chr2	620044	621920	TMEM18	56457			chr5	1750604	1753350	MRPL36
				chr10	130844121	130844899	MGMT	-420938										chr9	129384767	129389125	LMX1B	10224																	chr2	640302	642539	TMEM18	36018			chr5	1761103	1763902	MRPL36
				chr10	131748428	131750033	EBF3	12874										chr9	129884026	129885080	ANGPTL2	609																	chr2	691012	692026	TMEM18	-14080			chr5	1763818	1764485	MRPL36
				chr10	133892406	133892567	JAKMIP3	-25688										chr9	130540941	130541859	SH2D3C	-380																	chr2	708656	709025	TMEM18	-31402			chr5	1767994	1771469	MRPL36
				chr10	134043362	134046237	DPYSL4	44396										chr9	133734608	133736469	QRFP	33686																	chr2	775203	779099	TMEM18	-99712			chr5	1771469	1773166	MRPL36
				chr10	134219205	134224821	STK32C	-100569										chr9	133736192	133740119	QRFP	31069																	chr2	794646	796536	TMEM18	-118152			chr5	1779178	1779542	MRPL36
				chr10	134647082	134652276	NKX6-2	-50123										chr9	140106010	140108641	NDOR1	7179																	chr2	903676	906974	SNTG2	-41229			chr5	1910241	1910693	IRX4
				chr10	134874942	134878340	GPR123	-24768										chr9	140168826	140173956	TOR4A	-810																	chr2	923305	928750	SNTG2	-20526			chr5	1946212	1949198	IRX4
				chr10	135158947	135161047	PRAP1	-653										chr10	616959	617105	DIP2C	118574																	chr2	925929	928958	SNTG2	-19110			chr5	1948552	1950842	IRX4
				chr11	267613	268976	NLRP6	-10275										chr10	2699291	2699357	PFKP	-410388																	chr2	1234387	1238426	TPO	-180826			chr5	2003402	2006374	IRX4
				chr11	312518	316456	IFITM1	634										chr10	3581101	3581233	KLF6	246300																	chr2	1358283	1358730	TPO	-58726			chr5	2066634	2066711	IRX4
				chr11	334298	334833	IFITM3	-13516										chr10	6297748	6297911	PFKFB3	52936																	chr2	1377754	1379691	TPO	-38510			chr5	2103163	2103437	IRX4
				chr11	413594	416499	SIGIRR	-71										chr10	10994034	10995060	CELF2	-65346																	chr2	1415911	1418294	TPO	-130			chr5	2175315	2177644	IRX4
				chr11	719612	724525	EPS8L2	15952										chr10	12648032	12648526	CAMK1D	256798																	chr2	1542097	1546715	TPO	127173			chr5	2184062	2187004	IRX4
				chr11	843897	848044	TSPAN4	1525										chr10	14551049	14551178	FRMD4A	-178231																	chr2	1593723	1598287	PXDN	152273			chr5	2223521	2225482	IRX4
				chr11	1220954	1226645	MUC5B	-20496										chr10	29228804	29228916	BAMBI	262589																	chr2	1625016	1625185	PXDN	123177			chr5	2252878	2253242	IRX4
				chr11	1777552	1778627	IFITM10	-6269										chr10	29811530	29811659	SVIL	213135																	chr2	1645301	1647260	PXDN	101997			chr5	2335723	2338998	IRX2
				chr11	2064747	2067849	IGF2	96170										chr10	38069519	38070165	ZNF248	76696																	chr2	1711759	1713388	PXDN	35704			chr5	2442958	2443073	IRX2
				chr11	2402391	2406923	CD81	6133										chr10	45675577	45675680	OR13A1	135427																	chr2	1792631	1793435	PXDN	-44755			chr5	2547252	2547310	IRX2
				chr11	2715154	2715837	CDKN1C	191615										chr10	45920485	45925455	ALOX5	53295																	chr2	1799502	1802847	PXDN	-52897			chr5	2684004	2686987	IRX2
				chr11	2889602	2891495	CDKN1C	16562										chr10	50146962	50147825	LRRC18	-25117																	chr2	1827732	1828438	PXDN	-79807			chr5	2686914	2687086	IRX2
				chr11	2929441	2931165	SLC22A18AS	-5333										chr10	50326783	50329828	VSTM4	-4752																	chr2	1841068	1845862	PXDN	-95187			chr5	2865179	2867363	C5orf38
				chr11	3173868	3177865	OSBPL5	10717										chr10	50649723	50650248	DRGX	-50079																	chr2	1845466	1847120	PXDN	-98015			chr5	2889829	2890332	C5orf38
				chr11	3181446	3184019	OSBPL5	3851										chr10	63809073	63809170	ARID5B	148063																	chr2	1858583	1859146	PXDN	-110587			chr5	3059042	3059243	C5orf38
				chr11	3236849	3239509	MRGPRG	1864										chr10	71087834	71088038	HK1	39436																	chr2	2569484	2570318	MYT1L	-235013			chr5	3142589	3142929	C5orf38
				chr11	5173436	5174413	OR52A5	-20053										chr10	76801843	76803925	DUPD1	15388																	chr2	2650283	2655051	MYT1L	-317779			chr5	3285935	3288934	IRX1
				chr11	5345105	5346249	OR51B2	-95										chr10	80853937	80854035	ZMIZ1	25194																	chr2	2654049	2657018	MYT1L	-320646			chr5	3286296	3289014	IRX1
				chr11	5364676	5365377	OR51B5	-218										chr10	80981119	80982257	PPIF	-125546																	chr2	2672667	2672781	MYT1L	-337836			chr5	3346779	3346821	IRX1
				chr11	5474001	5474965	OR51I2	-155										chr10	80998130	80999841	PPIF	-108248																	chr2	2735923	2737278	MYT1L	-401713			chr5	3386472	3387075	IRX1
				chr11	5527468	5531524	HBE1	-2662										chr10	88149324	88149632	GRID1	-23243																	chr2	2893167	2893732	TRAPPC12	-490007			chr5	3393872	3394498	IRX1
				chr11	5799446	5801244	OR52N5	-448										chr10	90692333	90694875	STAMBPL1	54113																	chr2	2936423	2937468	TRAPPC12	-446511			chr5	3535438	3537990	IRX1
				chr11	5878019	5879799	OR52E8	55										chr10	90712478	90712948	FAS	-37701																	chr2	2964849	2965744	TRAPPC12	-418160			chr5	3536156	3539154	IRX1
				chr11	6191109	6192943	OR52B2	-388										chr10	94818704	94822747	CYP26C1	-295																	chr2	3044737	3045331	TRAPPC12	-338423			chr5	3736618	3736816	IRX1
				chr11	6340283	6342510	PRKCDBP	480										chr10	99335264	99338240	ANKRD2	4554																	chr2	3680295	3683283	ALLC	-23996			chr5	3761160	3764328	IRX1
				chr11	6518108	6519453	DNHD1	255										chr10	102893925	102899285	TLX1	7348																	chr2	3832511	3833816	DCDC2C	81711			chr5	3764228	3764541	IRX1
				chr11	6805701	6807212	OR2AG1	209										chr10	102994605	102998762	LBX1	-7133																	chr2	3833127	3836042	DCDC2C	83132			chr5	3768103	3768181	IRX1
				chr11	6817040	6818466	OR6A2	-625										chr10	105341914	105345203	NEURL	89823																	chr2	5633431	5634459	SOX11	-198854			chr5	3823385	3823510	IRX1
				chr11	6865719	6867337	OR10A5	-355										chr10	105428385	105428818	NEURL	174866																	chr2	5812177	5813866	SOX11	-19777			chr5	3851581	3854537	IRX1
				chr11	6889596	6891367	OR10A2	-442										chr10	106425960	106426210	SORCS3	25226																	chr2	5831722	5837429	SOX11	1777			chr5	3853654	3855077	IRX1
				chr11	7505269	7506940	OLFML1	-608										chr10	121169616	121172463	RGS10	131180																	chr2	5837929	5840827	SOX11	6579			chr5	4101090	4101536	IRX1
				chr11	7595925	7598673	PPFIBP2	62298										chr10	121171859	121172898	RGS10	129841																	chr2	5846917	5850120	SOX11	15720			chr5	4116171	4116583	IRX1
				chr11	7728057	7728814	OR10AB1P	-21196										chr10	124319791	124320805	DMBT1	117																	chr2	5896473	5896549	SOX11	63712			chr5	4143214	4144830	IRX1
				chr11	7869872	7871040	OR5P3	-22937										chr10	125033770	125034818	BUB3	120501																	chr2	6120613	6122814	SOX11	288915			chr5	4206669	4207866	IRX1
				chr11	7960899	7961985	OR10A3	-301										chr10	126211704	126211892	LHPP	61394																	chr2	6374379	6378283	SOX11	543532			chr5	4230502	4230872	IRX1
				chr11	7982706	7985226	NLRP10	1238										chr10	127059333	127059374	CTBP2	-342895																	chr2	6634542	6636516	CMPK2	370298			chr5	4867543	4870142	ADAMTS16
				chr11	8358374	8361530	LMO1	-74547										chr10	130165332	130165501	MKI67	-240768																	chr2	7229724	7230143	RNF144A	172411			chr5	5033763	5033993	ADAMTS16
				chr11	8679885	8681335	TRIM66	12803										chr10	130279644	130281732	MKI67	-356039																	chr2	7464944	7465187	RNF144A	407543			chr5	5239933	5239990	ADAMTS16
				chr11	10715175	10716455	MRVI1	-516										chr10	132580880	132584745	GLRX3	648150																	chr2	7597165	7597305	RNF144A	539712			chr5	5287980	5288296	ADAMTS16
				chr11	14926377	14927549	CYP2R1	-13165										chr10	133326929	133326998	PPP2R2D	-420991																	chr2	9078661	9078801	MBOAT2	65211			chr5	5300241	5303564	ADAMTS16
				chr11	15959602	15960076	SOX6	538096										chr10	133505972	133508866	PPP2R2D	-240536																	chr2	9235600	9235972	MBOAT2	-91844			chr5	6182215	6182647	MED10
				chr11	15959856	15964499	SOX6	535757										chr10	133508039	133511418	PPP2R2D	-238226																	chr2	10184444	10187086	KLF11	2083			chr5	6337408	6338794	MED10
				chr11	16629150	16634515	C11orf58	-128115										chr10	134150451	134150760	STK32C	-29162																	chr2	10665727	10666713	ODC1	-77590			chr5	6347990	6349545	MED10
				chr11	22696087	22696308	GAS2	8037										chr10	134647082	134650068	NKX6-2	-49019																	chr2	11052885	11056425	KCNF1	2592			chr5	7825292	7827964	FASTKD3
				chr11	27015519	27017005	FIBIN	634										chr11	376100	380069	B4GALNT4	8281																	chr2	11097873	11102188	KCNF1	47968			chr5	8839868	8842744	SEMA5A
				chr11	27061533	27062963	BBOX1	-261										chr11	379296	381875	B4GALNT4	10782																	chr2	11101403	11104394	KCNF1	50836			chr5	9119047	9119117	SEMA5A
				chr11	31817810	31820658	PAX6	20275										chr11	431659	434467	ANO9	8948																	chr2	11163955	11164677	KCNF1	112253			chr5	10149949	10150331	FAM173B
				chr11	31838674	31844481	PAX6	-2069										chr11	2402391	2406923	CD81	6133																	chr2	18112176	18113753	KCNS3	53851			chr5	10618486	10618622	DAP
				chr11	31843388	31848488	PAX6	-6429										chr11	2405835	2407699	CD81	8243																	chr2	25146822	25149334	ADCY3	-5370			chr5	10650351	10655725	DAP
				chr11	31846414	31849262	PAX6	-8329										chr11	2715154	2715837	CDKN1C	191615																	chr2	25384654	25390540	POMC	4175			chr5	15925265	15928686	2015-03-11
				chr11	32449638	32455444	WT1	4635										chr11	2929441	2931165	SLC22A18AS	-5333																	chr2	26927436	26929892	KCNK3	13045			chr5	15928089	15932416	2015-03-11
				chr11	33744043	33746426	CD59	12750										chr11	2951844	2954824	PHLDA2	-2649																	chr2	28717630	28719042	PLB1	-602			chr5	25909453	25911773	NONE
				chr11	34284610	34288225	ABTB2	93137										chr11	8361190	8361530	LMO1	-75955																	chr2	30966534	30967753	CAPN13	63168			chr5	31796424	31799285	PDZD2
				chr11	34517541	34517751	ELF5	15700										chr11	14926377	14927549	CYP2R1	-13165																	chr2	31439687	31441312	CAPN14	-89			chr5	32786671	32788467	NPR3
				chr11	34641925	34642885	EHF	-11606										chr11	15962841	15964499	SOX6	534265																	chr2	33951647	33954735	RASGRP3	251896			chr5	35046992	35049428	AGXT2
				chr11	35546824	35547903	PAMR1	-193										chr11	18230620	18231021	ENSG00000189332	136																	chr2	36922916	36923828	VIT	-461			chr5	35938675	35940037	CAPSL
				chr11	43290958	43291210	API5	-42455										chr11	26593556	26594782	MUC15	-5394																	chr2	40656665	40658918	SLC8A1	81709			chr5	35946095	35946266	CAPSL
				chr11	44322491	44327572	ALX4	6684										chr11	27061533	27062963	BBOX1	-261																	chr2	40739515	40739938	SLC8A1	-226			chr5	37844401	37848810	GDNF
				chr11	44324925	44330474	ALX4	4016										chr11	34641925	34642885	EHF	-11606																	chr2	41924253	41925803	PKDCC	-350132			chr5	37952447	37952644	GDNF
				chr11	44541718	44541999	CD82	-45282										chr11	46364127	46369515	DGKZ	-16324																	chr2	42229025	42229179	PKDCC	-46058			chr5	38134954	38135185	EGFLAM
				chr11	44626708	44629374	CD82	40900										chr11	47415397	47416886	SLC39A13	-14038																	chr2	44062010	44067042	ABCG5	1432			chr5	38402643	38404322	EGFLAM
				chr11	44976423	44979029	TP53I11	-6015										chr11	55653080	55653310	TRIM51	2422																	chr2	45229171	45234379	SIX2	4794			chr5	38845028	38846743	OSMR
				chr11	45230795	45231175	PRDM11	62091										chr11	57089366	57091806	TNKS1BP1	-915																	chr2	46706709	46707844	TMEM247	552			chr5	39219245	39220858	FYB
				chr11	45234273	45234732	PRDM11	65609										chr11	57528838	57532299	CTNND1	1300																	chr2	47604176	47604745	EPCAM	8174			chr5	39719461	39721760	DAB2
				chr11	45949793	45952237	GYLTL1B	7819										chr11	61110107	61110297	DDB1	-9364																	chr2	48980605	48983189	LHCGR	935			chr5	41071405	41072796	C7
				chr11	46314809	46318527	CREB3L1	17456										chr11	61308748	61310204	SYT7	38822																	chr2	50201413	50201505	FSHR	-819783			chr5	41587871	41587931	PLCXD3
				chr11	46364127	46367100	DGKZ	-17531										chr11	62036934	62037659	SCGB2A2	-330																	chr2	50572944	50575326	NRXN1	685402			chr5	45260623	45262443	HCN1
				chr11	46370729	46374124	DGKZ	-10718										chr11	62455098	62457677	LRRN4CL	983																	chr2	54858240	54861563	EML6	-91777			chr5	50218625	50219467	PARP8
				chr11	46382725	46385365	DGKZ	900										chr11	63827361	63828762	FLRT1	-42598																	chr2	56146874	56149825	EFEMP1	2924			chr5	54281198	54283267	ESM1
				chr11	47276469	47279365	NR1H3	-1613										chr11	63973006	63977233	FERMT3	914																	chr2	60678956	60680761	BCL11A	100774			chr5	87898489	87898894	MEF2C
				chr11	47278831	47282138	NR1H3	955										chr11	64591842	64594647	MEN1	-14479																	chr2	60761027	60763808	BCL11A	18215			chr5	118964311	118965347	FAM170A
				chr11	47470633	47471400	RAPSN	-287										chr11	64620859	64622239	CDC42BPG	-9508																	chr2	60763626	60766554	BCL11A	15543			chr5	135587300	135587450	TRPC7
				chr11	48284249	48285821	OR4X1	-378										chr11	64626220	64627776	CDC42BPG	-14957																	chr2	60812505	60813272	BCL11A	-32256			chr5	135692034	135693111	TRPC7
				chr11	50003963	50005457	OR4C12	-639										chr11	64812414	64815744	SAC3D1	5703																	chr2	65593761	65594890	SPRED2	64985			chr5	140098174	140098576	ZMAT2
				chr11	50219952	50220426	OR4C12	-216118										chr11	65086974	65089600	CDC42EP2	3596																	chr2	65953381	65955240	SPRED2	-295000			chr5	149886185	149887787	NDST1
				chr11	55109885	55111658	OR4A16	145										chr11	65171397	65172691	FRMD8	17974																	chr2	66297125	66298242	MEIS1	-364848			chr5	167543888	167545264	WWC1
				chr11	55134268	55135656	OR4A15	-398										chr11	65372226	65375704	MAP3K11	7748																	chr2	66907862	66912619	MEIS1	247709			chr5	167728271	167729645	WWC1
				chr11	55586264	55587764	OR5D18	-72										chr11	65423457	65426704	RELA	5484																	chr2	66912619	66918305	MEIS1	252930			chr5	168690633	168692189	SLIT3
				chr11	55605161	55606710	OR5D16	-292										chr11	66310467	66313307	ZDHHC24	1822																	chr2	69001665	69002378	ARHGAP25	40055			chr5	169693176	169695565	LCP2
				chr11	55653080	55653310	TRIM51	2422										chr11	67200832	67206308	PTPRCAP	1968																	chr2	69098272	69101168	BMP10	-1071			chr5	180053982	180057594	FLT4
				chr11	55681277	55682457	OR5W2	191										chr11	67203544	67209355	PTPRCAP	-912																	chr2	69372988	69376373	ANTXR1	134371			chr5	180056301	180059096	FLT4
				chr11	55796572	55798206	OR5AS1	-506										chr11	67442067	67443131	ALDH3B2	-497																	chr2	70931257	70933502	ADD2	62929			chr6	230908	230959	DUSP22
				chr11	56947754	56949288	LRRC55	-700										chr11	68081607	68084453	LRP5	2953																	chr2	70932722	70936823	ADD2	60536			chr6	362023	364068	IRF4
				chr11	57528838	57529614	CTNND1	-43										chr11	68579970	68580041	CPT1A	29378																	chr2	71047649	71048136	CLEC4F	-161			chr6	379489	379581	IRF4
				chr11	59210634	59211431	OR5A1	416										chr11	69264259	69264679	CCND1	-191386																	chr2	71123233	71125521	VAX2	-3343			chr6	761284	761581	EXOC2
				chr11	59480501	59482698	OR10V1	-263										chr11	69466054	69469820	CCND1	12082																	chr2	71128293	71134190	VAX2	3522			chr6	775386	775503	EXOC2
				chr11	59633874	59634276	TCN1	-27										chr11	69987299	69988497	FADD	-61371																	chr2	71131629	71134936	VAX2	5563			chr6	1180377	1180553	FOXQ1
				chr11	59806898	59808049	PLAC1L	-274										chr11	70505972	70508659	CTTN	262669																	chr2	71160396	71163123	ATP6V1B1	-1252			chr6	7544197	7546211	DSP
				chr11	59855616	59856358	MS4A2	-150										chr11	70557445	70560211	SHANK2	299544																	chr2	71161697	71163953	ATP6V1B1	-187			chr6	10099432	10099656	OFCC1
				chr11	60414615	60414918	MS4A8	-52280										chr11	70670880	70673256	SHANK2	186304																	chr2	72126174	72126504	CYP26B1	248828			chr6	14001633	14004536	RNF182
				chr11	60466573	60467228	MS4A8	-146										chr11	70691944	70692038	SHANK2	166381																	chr2	72356976	72360243	CYP26B1	16557			chr6	26987575	26988289	HIST1H2BJ
				chr11	60716250	60720229	SLC15A3	1017										chr11	70917159	70917533	SHANK2	-58974																	chr2	73493377	73498074	EGR4	25103			chr6	28058715	28058973	ZNF165
				chr11	60869601	60870121	CD5	-6										chr11	71050337	71050535	DHCR7	109045																	chr2	74119781	74120274	ACTG2	-107			chr6	28478432	28478579	GPX6
				chr11	61283307	61284417	PPP1R32	35270										chr11	73021145	73024037	ARHGEF17	3257																	chr2	79220217	79223172	REG3G	-31132			chr6	29414755	29416095	OR10C1
				chr11	62036934	62037659	SCGB2A2	-330										chr11	73051203	73054401	ARHGEF17	33468																	chr2	79252673	79255434	REG3G	1227			chr6	29425610	29430506	OR2H1
				chr11	62209356	62212431	SCGB1A1	24387										chr11	75275303	75280084	SERPINH1	4279																	chr2	81420861	81425194	LRRTM1	-891154			chr6	31525861	31528239	NFKBIL1
				chr11	62455098	62457677	LRRN4CL	983										chr11	86085366	86086489	C11orf73	72663																	chr2	81423024	81428108	LRRTM1	-893692			chr6	32168969	32173532	GPSM3
				chr11	62690043	62694932	CHRM1	-3335										chr11	102700944	102702656	MMP3	12734																	chr2	81691688	81694608	NONE				chr6	32179862	32185171	NOTCH4
				chr11	62752119	62753944	SLC22A6	-603										chr11	117068115	117070485	TAGLN	-3289																	chr2	85998068	85999873	ATOH8	17954			chr6	32184480	32188853	NOTCH4
				chr11	62783123	62783573	SLC22A8	-37										chr11	117800062	117802957	TMPRSS13	-1430																	chr2	87085357	87089933	CD8B	1393			chr6	32282950	32283840	C6orf10
				chr11	63257403	63258803	HRASLS5	563										chr11	122021839	122023504	BLID	-35749																	chr2	88583117	88585844	THNSL2	113502			chr6	32317028	32317528	C6orf10
				chr11	63303399	63304614	RARRES3	-286										chr11	123396039	123396593	GRAMD1B	-214																	chr2	88823999	88824472	TEX37	67			chr6	32335060	32337970	C6orf10
				chr11	63528181	63533656	MARK2	-75481										chr11	123624914	123626544	OR6X1	-476																	chr2	95978173	95978534	KCNIP3	15302			chr6	32363875	32369227	BTNL2
				chr11	63685777	63688531	RCOR2	-2838										chr11	123754732	123757153	TMEM225	406																	chr2	97561669	97564564	SEMA4C	-27409			chr6	32367750	32373620	BTNL2
				chr11	63827361	63828762	FLRT1	-42598										chr11	123814163	123815202	OR6T1	-103																	chr2	98329337	98330087	ZAP70	-311			chr6	32371235	32376095	BTNL2
				chr11	63839479	63839528	FLRT1	-31156										chr11	123847741	123849197	OR10S1	19																	chr2	98827983	98828226	CNGA3	-134513			chr6	32972093	32975083	HLA-DOA
				chr11	64065371	64068491	TEX40	-932										chr11	124805538	124806777	HEPACAM	150																	chr2	98993614	98993730	CNGA3	31054			chr6	33050124	33054001	HLA-DPA1
				chr11	64176842	64176993	RPS6KA4	50275										chr11	128455958	128458153	ETS1	381																	chr2	100863359	100863404	LONRF2	75813			chr6	33116235	33117976	COL11A2
				chr11	64394492	64398137	SLC22A12	38033										chr11	128736844	128737429	KCNJ5	-24114																	chr2	101008252	101010769	ENSG00000269383	-22504			chr6	33129541	33135298	COL11A2
				chr11	64635728	64638190	EHD1	9232										chr11	129183160	129183282	BARX2	-62614																	chr2	101014002	101015494	CHST10	19370			chr6	33132523	33138421	COL11A2
				chr11	64642144	64644487	EHD1	2875										chr11	129613547	129613766	TMEM45B	-72057																	chr2	101086756	101087575	NMS	222			chr6	33137622	33143356	COL11A2
				chr11	64812414	64815744	SAC3D1	5703										chr11	131939328	131941989	NTM	159303																	chr2	103236553	103240272	SLC9A2	2247			chr6	33140761	33146323	COL11A2
				chr11	64979111	64981596	CAPN1	30421										chr11	131940246	131942942	NTM	160238																	chr2	104669165	104669893	POU3F3	-802440			chr6	33143731	33149047	COL11A2
				chr11	65064139	65066368	CDC42EP2	-19437										chr11	132107419	132107699	NTM	326203																	chr2	105273376	105276153	POU3F3	-197204			chr6	33860642	33862743	MLN
				chr11	65372226	65375704	MAP3K11	7748										chr11	132112645	132115530	NTM	332732																	chr2	105362890	105363536	POU3F3	-108756			chr6	33864689	33868466	MLN
				chr11	66838934	66841536	RHOD	15946										chr11	132115434	132116174	NTM	334448																	chr2	105372087	105374995	POU3F3	-98428			chr6	41620951	41621322	MDFI
				chr11	67407029	67408159	TBX10	-563										chr11	132526947	132527438	OPCML	286373																	chr2	105478395	105480748	POU3F3	7603			chr6	44253910	44254291	ENSG00000272442
				chr11	67417958	67418405	ACY3	-52										chr11	132830180	132831381	OPCML	-17215																	chr2	105479054	105484823	POU3F3	9970			chr6	48669539	48669741	PTCHD4
				chr11	67442067	67443131	ALDH3B2	-497										chr11	133231147	133234073	OPCML	-419044																	chr2	106227122	106227786	NCK2	-133900			chr6	49753577	49755190	PGK2
				chr11	67477635	67479369	ALDH3B2	-36400										chr11	133715076	133716207	SPATA19	-246																	chr2	106467587	106468546	NCK2	106713			chr6	51814354	51815507	PKHD1
				chr11	67981677	67984320	SUV420H1	-2117										chr12	2734150	2735579	FKBP4	-169254																	chr2	106483650	106485542	NCK2	123242			chr6	52007909	52009154	IL17A
				chr11	68094262	68098869	LRP5	16489										chr12	4549503	4553029	FGF6	3514																	chr2	106496272	106501075	NCK2	137320			chr6	52050133	52051317	IL17A
				chr11	68138269	68141470	LRP5	59793										chr12	4920472	4923529	KCNA6	3659																	chr2	106507362	106510087	NCK2	147371			chr6	88879038	88880599	CNR1
				chr11	68417376	68417787	GAL	-34361										chr12	6184176	6184516	VWF	49495																	chr2	107103029	107104579	RGPD3	-18972			chr6	100893665	100897445	SIM1
				chr11	68776740	68782106	MRGPRF	1454										chr12	6442526	6443282	TNFRSF1A	8376																	chr2	107456855	107460175	ST6GAL2	44587			chr6	106429142	106430134	PRDM1
				chr11	68924577	68925191	TPCN2	108519										chr12	6492948	6493767	LTBR	159																	chr2	108602361	108604750	SLC5A7	561			chr6	108093229	108095067	SCML4
				chr11	69017394	69019497	TPCN2	202081										chr12	6570167	6572482	VAMP1	8518																	chr2	110873741	110876674	MALL	-1065			chr6	116381609	116382876	FRK
				chr11	69264259	69264679	CCND1	-191386										chr12	6663682	6667374	IFFO1	-289																	chr2	111440239	111444640	BUB1	-6749			chr6	130757762	130758314	TMEM200A
				chr11	69466054	69469820	CCND1	12082										chr12	7060187	7062109	PTPN6	714																	chr2	113829468	113832957	IL1F10	1318			chr6	131147216	131147870	SMLR1
				chr11	69969430	69972887	ANO1	46751										chr12	7070317	7073264	PHB2	8197																	chr2	119589844	119592754	EN1	13955			chr6	137105225	137106435	MAP3K5
				chr11	69987299	69988497	FADD	-61371										chr12	7276360	7276714	RBP5	5001																	chr2	119597415	119602645	EN1	5224			chr6	138653150	138655905	HEBP2
				chr11	70001114	70002831	FADD	-47296										chr12	9217390	9220357	A2M	49879																	chr2	119698352	119700029	MARCO	-551			chr6	138655440	138656168	HEBP2
				chr11	70455140	70455304	CTTN	210575										chr12	26379588	26379889	SSPN	31310																	chr2	121336713	121341233	GLI2	-211012			chr6	138866865	138867125	HEBP2
				chr11	70505972	70508659	CTTN	262669										chr12	48336164	48336655	TMEM106C	-20993																	chr2	121371842	121372101	GLI2	-178013			chr6	153450999	153452954	RGS17
				chr11	70515565	70517374	CTTN	271823										chr12	48399140	48402054	COL2A1	-2328																	chr2	121467863	121470417	GLI2	-80845			chr6	156983263	156983315	ARID1B
				chr11	70669673	70673256	SHANK2	186907										chr12	51782159	51784862	GALNT6	-6164																	chr2	121487296	121488902	GLI2	-61886			chr6	158375684	158375814	SYNJ2
				chr11	70691944	70692038	SHANK2	166381										chr12	52400907	52406784	GRASP	3122																	chr2	121495233	121501069	GLI2	-51834			chr6	159084032	159084599	SYTL3
				chr11	70917159	70917533	SHANK2	-58974										chr12	52652220	52653637	KRT7	26031																	chr2	121521535	121523682	GLI2	-27376			chr6	159639257	159639549	FNDC1
				chr11	71050337	71050535	DHCR7	109045										chr12	52913824	52915646	KRT5	-264																	chr2	121542696	121545260	GLI2	-6007			chr6	159734323	159736958	FNDC1
				chr11	72326138	72327807	PDE2A	58524										chr12	53488056	53490632	IGFBP6	-1885																	chr2	121554418	121554926	GLI2	4687			chr6	159796400	159796527	FNDC1
				chr11	73021145	73024037	ARHGEF17	3257										chr12	54785309	54788291	ZNF385A	-1718																	chr2	121574902	121578165	GLI2	26549			chr6	161086715	161088755	LPA
				chr11	74178114	74179054	KCNE3	89										chr12	54954337	54955143	PDE1B	11606																	chr2	121615574	121619261	GLI2	67433			chr6	161636502	161638100	AGPAT4
				chr11	75046147	75047180	ARRB1	16085										chr12	56327217	56329903	DGKA	3804																	chr2	121619261	121622953	GLI2	71122			chr6	161860203	161860561	AGPAT4
				chr11	76033097	76033473	PRKRIR	58701										chr12	56390073	56391451	SUOX	-4520																	chr2	121708506	121708556	GLI2	158546			chr6	162683857	162684526	PACRG
				chr11	76371932	76372128	LRRC32	9014										chr12	57529389	57532315	LRP1	8570																	chr2	121735681	121736138	GLI2	185925			chr6	162863505	162865258	PACRG
				chr11	76858648	76859387	MYO7A	19708										chr12	67197851	67197984	GRIP1	-125165																	chr2	121739247	121742841	GLI2	191059			chr6	165032068	165032124	NONE
				chr11	83393062	83394759	CCDC90B	-396461										chr12	81108034	81111558	MYF5	-895																	chr2	121776314	121776604	GLI2	226474			chr6	166228306	166228349	SDIM1
				chr11	84028382	84028582	NONE											chr12	85667353	85667616	ALX1	-6400																	chr2	121980399	121982041	TFCP2L1	61563			chr6	168517728	168517792	FRMD1
				chr11	84431535	84432312	DLG2	906390										chr12	95840313	95841414	METAP2	-26863																	chr2	121981866	121983739	TFCP2L1	59980			chr6	169539391	169542767	THBS2
				chr11	85396000	85397684	CCDC89	478										chr12	96350519	96350795	AMDHD1	13586																	chr2	121991815	121992797	TFCP2L1	50477			chr6	169689773	169692731	THBS2
				chr11	86085366	86086489	C11orf73	72663										chr12	99548329	99549023	APAF1	509757																	chr2	127529341	127529534	GYPC	115929			chr6	169717551	169718132	THBS2
				chr11	88781109	88781564	GRM5	15479										chr12	102036140	102036563	MYBPC1	47605																	chr2	127635279	127635678	GYPC	221970			chr7	175423	177525	FAM20C
				chr11	89223981	89225042	NOX4	141										chr12	107039017	107039145	RFX4	44166																	chr2	128419650	128422717	LIMS2	936			chr7	175967	181401	FAM20C
				chr11	89867385	89867976	NAALAD2	-16										chr12	109569084	109569180	ACACB	14732																	chr2	129543023	129544844	HS6ST1	-467783			chr7	675570	676291	PRKAR1B
				chr11	93062752	93064234	SLC36A4	-132364										chr12	110154229	110156459	TRPV4	97352																	chr2	129548007	129548239	HS6ST1	-471972			chr7	1024142	1029072	CYP2W1
				chr11	102700944	102702656	MMP3	12734										chr12	110172208	110174620	TRPV4	79282																	chr2	129657031	129659946	HS6ST1	-582338			chr7	1220000	1221192	ZFAND2A
				chr11	103905296	103908255	DDI1	-532										chr12	110209279	110211701	TRPV4	42206																	chr2	130343885	130345405	RAB6C	-392590			chr7	1239811	1240091	UNCX
				chr11	103907406	103910096	DDI1	1443										chr12	111403841	111404204	MYL2	-45642																	chr2	130763427	130764859	RAB6C	26908			chr7	1299363	1300320	UNCX
				chr11	104972078	104973640	CARD17	-701										chr12	113535362	113537933	RASAL1	37381																	chr2	130763516	130766434	RAB6C	27740			chr7	1300320	1303351	UNCX
				chr11	105009375	105011637	CARD18	-53										chr12	114830063	114834713	TBX5	13859																	chr2	130794753	130796707	RAB6C	58495			chr7	1325757	1328627	UNCX
				chr11	108422663	108423325	EXPH5	41380										chr12	115255983	115256052	TBX3	-134623																	chr2	130795582	130797981	RAB6C	59547			chr7	1351539	1352002	UNCX
				chr11	111249659	111250566	POU2AF1	304										chr12	119591747	119594454	HSPB8	-23346																	chr2	130818076	130820810	POTEF	58739			chr7	1351839	1354951	UNCX
				chr11	111311280	111312453	POU2AF1	-61450										chr12	121714889	121719066	CAMKK2	19133																	chr2	130831550	130832638	POTEF	46088			chr7	1369318	1371081	UNCX
				chr11	111382509	111385778	BTG4	-1065										chr12	121958763	121958832	KDM2B	60091																	chr2	130877827	130878313	POTEF	112			chr7	1370103	1372924	UNCX
				chr11	111410935	111411979	LAYN	73										chr12	122355599	122356852	WDR66	458																	chr2	130986619	130989361	TUBA3E	-31956			chr7	1388271	1388717	MICALL2
				chr11	111782016	111784386	ENSG00000170276	235										chr12	123214554	123215684	HCAR1	10																	chr2	131009324	131010871	TUBA3E	-54064			chr7	1398116	1398209	MICALL2
				chr11	113576693	113577434	TMPRSS5	31										chr12	123750782	123753272	CDK2AP1	4660																	chr2	131044434	131046551	IMP4	-54305			chr7	1420943	1425807	MICALL2
				chr11	115527897	115531299	CADM1	-154465										chr12	124773668	124776158	NCOR2	204885																	chr2	131421912	131424159	GPR148	-63607			chr7	1423622	1428900	MICALL2
				chr11	116147407	116147929	BUD13	496036										chr12	124938116	124941317	NCOR2	40081																	chr2	131422514	131424945	GPR148	-62913			chr7	1446265	1448129	MICALL2
				chr11	116371188	116371781	BUD13	272219										chr12	124938573	124944377	NCOR2	38323																	chr2	131447758	131450174	GPR148	-37677			chr7	1459066	1460944	MICALL2
				chr11	117068115	117070485	TAGLN	-3289										chr12	124945965	124950990	NCOR2	31320																	chr2	131449749	131451866	GPR148	-35835			chr7	1639381	1641922	TMEM184A
				chr11	118779017	118784336	BCL9L	-64										chr12	124971054	124972783	NCOR2	7879																	chr2	131518131	131520377	AMER3	5390			chr7	1694569	1694786	ELFN1
				chr11	118986793	118987153	HINFP	-5324										chr12	125000767	125004853	NCOR2	-23012																	chr2	131518696	131521400	AMER3	6184			chr7	1712054	1717324	ELFN1
				chr11	121023627	121023720	TECTA	51792										chr12	125038763	125042466	NCOR2	-60817																	chr2	131583843	131585563	AMER3	70839			chr7	1717111	1718682	ELFN1
				chr11	122021839	122023504	BLID	-35749										chr12	125810688	125811164	TMEM132B	-236																	chr2	131669068	131674687	ARHGEF4	-2346			chr7	1733132	1734325	ELFN1
				chr11	123493496	123496000	SCN3B	30564										chr12	127206290	127208176	NONE																		chr2	131673406	131676293	ARHGEF4	626			chr7	1745173	1748081	ELFN1
				chr11	123624914	123626544	OR6X1	-476										chr12	128364721	128366140	TMEM132C	-386517																	chr2	131975750	131976236	PLEKHB2	113573			chr7	1746752	1749674	ELFN1
				chr11	123754732	123757153	TMEM225	406										chr12	128866172	128866735	TMEM132C	114506																	chr2	132054158	132057004	TUBA3D	-178085			chr7	1753396	1756269	ELFN1
				chr11	123847741	123849197	OR10S1	19										chr12	128899290	128900228	TMEM132C	147811																	chr2	132056444	132059391	TUBA3D	-175748			chr7	1773169	1778765	ELFN1
				chr11	123899065	123900690	OR10G8	-419										chr12	130333393	130335340	TMEM132D	53844																	chr2	132109931	132113218	TUBA3D	-122091			chr7	1782346	1787944	ELFN1
				chr11	124055251	124056323	OR10D3	-136										chr12	130389541	130392241	TMEM132D	-2680																	chr2	132121815	132124748	TUBA3D	-110384			chr7	1786735	1789648	ELFN1
				chr11	124413229	124413728	OR8B12	96										chr12	130420604	130422792	TMEM132D	-33487																	chr2	132149536	132152429	TUBA3D	-82683			chr7	2716346	2719090	AMZ1
				chr11	125133120	125133609	PKNOX2	98763										chr12	130494600	130494697	TMEM132D	-106438																	chr2	132151313	132152960	TUBA3D	-81529			chr7	2718413	2721669	AMZ1
				chr11	125760891	125763722	HYLS1	5352										chr12	130904846	130907060	PIWIL1	83521																	chr2	132179576	132182417	TUBA3D	-52669			chr7	2842593	2842746	GNA12
				chr11	129239854	129245309	BARX2	-3253										chr12	130937341	130941214	RIMBP2	63132																	chr2	132404442	132405839	MZT2A	-155146			chr7	3033173	3033798	CARD11
				chr11	129722454	129723987	TMEM45B	37507										chr12	130954715	130959214	RIMBP2	45445																	chr2	132415749	132418729	MZT2A	-167244			chr7	3919928	3920534	SDK1
				chr11	134373160	134373655	B3GAT1	-111161										chr12	131002386	131003775	RIMBP2	-671																	chr2	132433474	132435951	MZT2A	-184718			chr7	4456119	4456403	FOXK1
				chr12	1608961	1609741	FBXL14	93980										chr12	131056992	131057342	RIMBP2	-54757																	chr2	132919375	132919865	GPR39	-254527			chr7	4749206	4754834	FOXK1
				chr12	1739687	1744957	WNT5B	3959										chr12	131118426	131118654	RIMBP2	-116130																	chr2	134767366	134767630	MGAT5	-110255			chr7	4841339	4845567	AP5Z1
				chr12	2045722	2046230	CACNA2D4	-17974										chr12	131191052	131194179	STX2	131123																	chr2	134772833	134776367	MGAT5	-103153			chr7	5335697	5336811	SLC29A4
				chr12	2942368	2944493	NRIP2	759										chr12	131300783	131303993	STX2	21351																	chr2	134785392	134786158	MGAT5	-91978			chr7	10819051	10819836	NDUFA4
				chr12	3445716	3446781	PRMT8	-154153										chr12	131416672	131418404	GPR133	-20914																	chr2	134785688	134788575	MGAT5	-90621			chr7	16890431	16891079	AGR3
				chr12	3861567	3862810	EFCAB4B	79										chr12	131455513	131456680	GPR133	17645																	chr2	135226787	135227167	TMEM163	249593			chr7	18831390	18832648	HDAC9
				chr12	4920472	4923529	KCNA6	3659										chr12	132172421	132177250	SFSWAP	-20846																	chr2	137522211	137523892	THSD7B	-116697			chr7	26403254	26404716	SNX10
				chr12	6165683	6167147	VWF	67426										chr12	132701390	132704101	GALNT9	-12173																	chr2	139658821	139660341	NXPH2	-121663			chr7	26578098	26579614	SNX10
				chr12	6184176	6184516	VWF	49495										chr12	132891957	132895346	MUC8	157074																	chr2	144498168	144503739	GTDC1	551106			chr7	28319343	28319676	JAZF1
				chr12	6442526	6443282	TNFRSF1A	8376										chr12	132962538	132963993	MUC8	87460																	chr2	145247292	145248607	ZEB2	30671			chr7	28338584	28338985	CREB5
				chr12	6658846	6664536	IFFO1	3548										chr12	133035885	133036016	MUC8	14775																	chr2	147341375	147346362	NONE				chr7	30951709	30954522	AQP1
				chr12	6662581	6667374	IFFO1	261										chr12	133409818	133415266	GOLGA3	-7254																	chr2	149637555	149640259	KIF5C	6088			chr7	31002599	31003719	GHRHR
				chr12	6880640	6883826	LAG3	547										chr13	29328979	29329226	SLC46A3	-35996																	chr2	149792936	149793702	LYPD6B	-101662			chr7	31099814	31102195	ADCYAP1R1
				chr12	7060187	7062109	PTPN6	714										chr13	33760215	33760693	STARD13	99438																	chr2	149856468	149859732	LYPD6B	-36881			chr7	31125198	31126531	ADCYAP1R1
				chr12	7070317	7073264	PHB2	8197										chr13	53311316	53314813	LECT1	850																	chr2	149866270	149869265	LYPD6B	-27213			chr7	31146128	31147341	ADCYAP1R1
				chr12	7071814	7077090	PHB2	5536										chr13	58207013	58209133	PCDH17	1418																	chr2	150176762	150177277	LYPD6	-10031			chr7	32334483	32337188	PDE1C
				chr12	7276360	7276714	RBP5	5001										chr13	97928122	97928270	MBNL2	53587																	chr2	152590396	152591967	NEB	-181			chr7	32801268	32802765	FKBP9
				chr12	8023676	8026515	SLC2A14	324										chr13	111278058	111281479	CARKD	11761																	chr2	154725150	154730326	GALNT13	-688			chr7	36124405	36124944	EEPD1
				chr12	8068600	8068706	SLC2A3	20218										chr13	111464554	111465457	ING1	97677																	chr2	158114069	158114424	GALNT5	137			chr7	38468944	38470121	AMPH
				chr12	8088741	8089331	SLC2A3	-165										chr13	112074876	112076036	TEX29	102441																	chr2	162480565	162481253	SLC4A10	-27			chr7	40786160	40788535	C7orf10
				chr12	10162301	10163532	CLEC12B	-314										chr13	112515103	112517628	SOX1	-205547																	chr2	163097510	163101493	FAP	543			chr7	42001069	42001744	INHBA
				chr12	16132852	16135308	DERA	69974										chr13	113029350	113030783	SPACA7	-566																	chr2	166151447	166152734	SCN2A	56179			chr7	44178500	44181092	MYL7
				chr12	18890579	18891992	CAPZA3	241										chr13	113631743	113636953	MCF2L	10813																	chr2	167342984	167344555	SCN7A	-292			chr7	44275556	44280051	YKT6
				chr12	22089560	22090296	ABCC9	-320										chr13	113696482	113700027	F7	-61866																	chr2	168103475	168104087	XIRP2	358784			chr7	45018658	45020086	MYO1G
				chr12	25054873	25056243	BCAT1	451										chr13	113758738	113762128	F7	312																	chr2	168843898	168846657	B3GALT1	170096			chr7	45066738	45067319	CCM2
				chr12	30353957	30357109	TMTC1	-418790										chr14	23309049	23313866	MMP14	5692																	chr2	169887275	169888373	ABCB11	8			chr7	47611235	47611926	TNS3
				chr12	33030976	33031216	PKP2	18594										chr14	23315028	23318992	MMP14	11244																	chr2	174228024	174231948	CDCA7	10397			chr7	49708532	49710144	VWC2
				chr12	41221639	41221855	CNTN1	135393										chr14	24838828	24842974	NFATC4	4784																	chr2	174231941	174233011	CDCA7	12887			chr7	50133131	50136102	C7orf72
				chr12	47219626	47221046	SLC38A4	-556										chr14	35835511	35838413	NFKBIA	36990																	chr2	176965435	176970508	HOXD12	3514			chr7	50196374	50199187	C7orf72
				chr12	48205446	48207862	HDAC7	6914										chr14	37133285	37136391	PAX9	3768																	chr2	176987605	176993320	HOXD9	3375			chr7	50443901	50445456	FIGNL1
				chr12	48399140	48402054	COL2A1	-2328										chr14	38091400	38092175	FOXA1	-27549																	chr2	177008770	177013630	HOXD3	-3922			chr7	51698597	51698710	COBL
				chr12	48591673	48592818	OR10AD1	4924										chr14	38723500	38726189	CLEC14A	729																	chr2	177012117	177016837	HOXD3	-645			chr7	52735864	52736744	NONE
				chr12	48690546	48691036	H1FNT	-31972										chr14	55905105	55908365	TBPL2	599																	chr2	177014467	177017797	HOXD4	182			chr7	53103214	53104336	NONE
				chr12	49725480	49728243	C1QL4	4109										chr14	57273276	57278729	OTX2	1184																	chr2	177034761	177037631	HOXD1	-17111			chr7	54269658	54271282	VSTM2A
				chr12	50297477	50297945	FAIM2	-41										chr14	57276257	57279669	OTX2	-776																	chr2	177040094	177043501	HOXD1	-11509			chr7	56553285	56555482	CHCHD2
				chr12	51236059	51236768	TMPRSS12	-302										chr14	60952097	60952945	C14orf39	293																	chr2	177464330	177466919	MTX2	331478			chr7	56562731	56563820	CHCHD2
				chr12	51782159	51784862	GALNT6	-6164										chr14	62035431	62035585	HIF1A	-128832																	chr2	179640548	179641543	TTN	31104			chr7	56671052	56673189	CHCHD2
				chr12	52473014	52476217	C12orf44	10861										chr14	65172436	65175225	PLEKHG3	2677																	chr2	179749654	179751100	TTN	-78227			chr7	56672831	56674159	CHCHD2
				chr12	52624739	52628105	KRT7	-476										chr14	69093805	69095679	ZFP36L1	165215																	chr2	183106125	183107220	PPP1R1C	256069			chr7	56886296	56891746	ZNF479
				chr12	52638005	52640110	KRT7	12160										chr14	74185274	74188055	PNMA1	-5537																	chr2	187867181	187868045	ZSWIM2	-153716			chr7	56940923	56942355	ZNF479
				chr12	52640110	52644264	KRT7	15289										chr14	75800724	75801023	FOS	55397																	chr2	189837928	189839474	COL3A1	-345			chr7	57069946	57072283	ZNF479
				chr12	52652220	52653637	KRT7	26031										chr14	75987682	75989203	BATF	-325																	chr2	198540518	198541772	RFTN2	-426			chr7	57324417	57324924	ZNF479
				chr12	53208709	53208762	KRT4	-401										chr14	77489763	77492060	IRF2BPL	4122																	chr2	207040811	207042563	EEF1B2	17358			chr7	57508755	57510132	ZNF716
				chr12	53297384	53300293	KRT8	21414										chr14	81425912	81426234	TSHR	4686																	chr2	207116070	207118288	ZDBF2	-22208			chr7	57509813	57512798	ZNF716
				chr12	53358946	53361551	KRT18	17501										chr14	91816120	91820590	CCDC88C	65766																	chr2	207275161	207275704	ADAM23	-32830			chr7	63018494	63020800	ZNF727
				chr12	54086662	54091604	ATP5G2	-19024										chr14	94789681	94789853	SERPINA6	-36																	chr2	207506480	207507528	DYTN	76116			chr7	63032734	63033482	ZNF727
				chr12	54320564	54322396	HOXC13	-11055										chr14	95693784	95693981	DICER1	-69536																	chr2	208973097	208977452	CRYGD	13950			chr7	63651842	63652894	ZNF679
				chr12	54359712	54363943	HOXC11	-5082										chr14	101538070	101539612	ENSG00000269375	179576																	chr2	209010629	209011053	CRYGB	51			chr7	63667212	63667718	ZNF679
				chr12	54428171	54430991	HOXC5	2944										chr14	103739856	103740597	EIF5	-60112																	chr2	210010124	210010325	MAP2	-433920			chr7	73157351	73157788	ABHD11
				chr12	54438419	54441213	HOXC4	-7845										chr14	104171259	104173299	XRCC3	6162																	chr2	210673437	210676351	UNC80	38177			chr7	73241729	73244836	CLDN4
				chr12	54439112	54444047	HOXC4	-6081										chr14	104372267	104372322	C14orf2	15543																	chr2	211089678	211091510	ACADL	-379			chr7	73242574	73247674	CLDN4
				chr12	54446944	54452069	HOXC4	1846										chr14	104662377	104663241	C14orf144	-47732																	chr2	218014162	218018195	TNP1	-291392			chr7	80548752	80551731	SEMA3C
				chr12	54451877	54455656	HOXC4	6106										chr14	104663241	104666047	C14orf144	-45897																	chr2	218990598	218990976	CXCR2	60			chr7	92237376	92238364	RBM48
				chr12	54498981	54501223	HOXC4	52441										chr14	104824020	104824475	C14orf144	113707																	chr2	219028181	219030830	CXCR1	2212			chr7	96621323	96622709	DLX6
				chr12	54653065	54655894	CBX5	19406										chr14	104979372	104979786	C14orf180	-66442																	chr2	219840349	219843452	FEV	8478			chr7	98199360	98199464	NPTX2
				chr12	54778312	54780066	ZNF385A	5893										chr14	105255251	105255472	AKT1	5099																	chr2	219892361	219895417	CCDC108	12356			chr7	100875312	100877583	CLDN15
				chr12	56327217	56329903	DGKA	3804										chr14	105330230	105332627	CEP170B	-221																	chr2	220298547	220300568	SPEG	-10			chr7	104308403	104309203	LHFPL3
				chr12	56413887	56415591	IKZF4	13296										chr14	105619511	105624483	JAG2	13164																	chr2	220308071	220313153	SPEG	11044			chr7	126698156	126698829	GRM8
				chr12	57529389	57532315	LRP1	8570										chr15	27184766	27185073	GABRG3	-31509																	chr2	220352476	220357608	GMPPA	-8581			chr7	126882944	126885001	GRM8
				chr12	58000651	58005758	ARHGEF25	-758										chr15	31515750	31516481	TRPM1	-62640																	chr2	223164459	223169609	PAX3	-3334			chr7	127255483	127256920	PAX4
				chr12	63023439	63026424	MON2	164335										chr15	32933661	32934836	SCG5	372																	chr2	223174977	223177785	PAX3	-12681			chr7	127846739	127847936	LEP
				chr12	66582737	66583431	IRAK3	425										chr15	33359788	33360901	FMN1	-260																	chr2	224866411	224868458	SERPINE2	36086			chr7	131807698	131812449	PLXNA4
				chr12	67197851	67197984	GRIP1	-125165										chr15	40364524	40364862	SRP14	-33304																	chr2	226264545	226265799	NYAP2	-192			chr7	131830279	131831483	PLXNA4
				chr12	68758840	68759069	MDM1	-32843										chr15	42749336	42750462	ZNF106	-169																	chr2	226445764	226447450	NYAP2	181243			chr7	132333381	132334901	PLXNA4
				chr12	71551503	71552569	PTPRR	-237413										chr15	59154450	59157579	SLTM	69837																	chr2	227657192	227662083	IRS1	4837			chr7	141695293	141695759	MGAM
				chr12	75728104	75728752	GLIPR1L1	-35										chr15	66947171	66947617	SMAD6	-47172																	chr2	228735722	228736459	DAW1	-232			chr7	141946928	141947898	PRSS58
				chr12	81107990	81110893	MYF5	-1249										chr15	67228722	67228986	SMAD3	-129329																	chr2	228881614	228882605	DAW1	145787			chr7	142012034	142012988	PRSS58
				chr12	81108034	81111558	MYF5	-895										chr15	69364031	69366984	NOX5	58474																	chr2	229045020	229046785	SPHKAP	458			chr7	142374345	142377275	PRSS1
				chr12	81471311	81473234	ACSS3	1283										chr15	69853608	69854024	RPLP1	108693																	chr2	231691149	231693991	ITM2C	-37045			chr7	142421812	142423070	PRSS1
				chr12	85667353	85667616	ALX1	-6400										chr15	70168944	70169112	TLE3	221487																	chr2	232455630	232457785	NMUR1	-61502			chr7	142456124	142458190	PRSS1
				chr12	85671811	85674694	ALX1	-632										chr15	70740429	70740470	UACA	315482																	chr2	232456289	232458914	NMUR1	-62396			chr7	142555548	142560422	EPHB6
				chr12	89742886	89745673	DUSP6	2768										chr15	70767183	70767649	UACA	288516																	chr2	232756980	232758445	NPPC	33400			chr7	142560197	142564916	EPHB6
				chr12	93096622	93099395	PLEKHG7	-32302										chr15	71371827	71372288	THSD4	-17233																	chr2	233241558	233244503	ALPP	-213			chr7	142574509	142576827	TRPV6
				chr12	94580329	94580931	PLXNC1	38131										chr15	96596177	96596924	NR2F2	-277395																	chr2	233272600	233274723	ALPPL2	2109			chr7	142635549	142638303	C7orf34
				chr12	95840313	95841414	METAP2	-26863										chr15	96884949	96890880	NR2F2	13969																	chr2	233499070	233501753	EFHD1	2474			chr7	142637630	142640414	C7orf34
				chr12	96347746	96350795	AMDHD1	12200										chr15	97311973	97312155	NR2F2	438118																	chr2	234070710	234072980	ATG16L1	-88372			chr7	142659349	142660973	KEL
				chr12	99548329	99549023	APAF1	509757										chr15	97319911	97325761	NR2F2	448890																	chr2	234296280	234297039	DGKD	33507			chr7	142723312	142724597	OR9A2
				chr12	100749441	100751051	SLC17A8	-611										chr15	101991512	101993115	PCSK6	37559																	chr2	234636389	234638269	UGT1A3	-425			chr7	142918565	142920096	TAS2R40
				chr12	101988604	101988803	MYBPC1	-43										chr16	1581015	1586043	TMEM204	-45																	chr2	235079808	235080594	SPP2	120858			chr7	143655651	143656153	OR2F1
				chr12	102036140	102036563	MYBPC1	47605										chr16	1782523	1783590	MAPK8IP3	26873																	chr2	237065068	237069779	GBX2	9588			chr7	143746413	143747596	OR2A5
				chr12	103308778	103311596	PAH	1194										chr16	2325856	2326752	RNPS1	-8700																	chr2	237117786	237120186	GBX2	-41974			chr7	144966808	144967622	TPK1
				chr12	103352454	103356060	ASCL1	2793										chr16	2902608	2904862	PRSS22	4436																	chr2	237123016	237128101	ASB18	47429			chr7	147256123	147256367	NONE
				chr12	103358619	103359836	ASCL1	7764										chr16	3342921	3345646	ZNF75A	-11202																	chr2	237172609	237173852	ASB18	-243			chr7	147591462	147591961	CUL1
				chr12	103695883	103696381	STAB2	-284919										chr16	3481785	3482078	ZNF597	11610																	chr2	237379039	237381593	IQCA1	35869			chr7	150445474	150446905	GIMAP5
				chr12	107039017	107039145	RFX4	44166										chr16	3843012	3843415	TRAP1	-75616																	chr2	238249152	238252417	COL6A3	72233			chr7	150896413	150900542	ASB10
				chr12	107972364	107975299	PWP1	-105677										chr16	4511773	4511987	HMOX2	-14045																	chr2	238262372	238265124	COL6A3	59270			chr7	150997561	151000535	NUB1
				chr12	108686134	108688108	CMKLR1	45973										chr16	7382514	7382864	RBFOX1	-62																	chr2	238269176	238274537	COL6A3	51161			chr7	151157140	151157240	RHEB
				chr12	108991777	108992265	TMEM119	-121										chr16	19721831	19721878	KNOP1	7701																	chr2	238274445	238277612	COL6A3	46989			chr7	152598597	152600720	ACTR3B
				chr12	110154229	110156459	TRPV4	97352										chr16	23197569	23199222	SCNN1G	4360																	chr2	238284690	238286492	COL6A3	37427			chr7	152600000	152602179	ACTR3B
				chr12	110172208	110174620	TRPV4	79282										chr16	24372426	24373675	CACNG3	106177																	chr2	238289816	238289897	COL6A3	33161			chr7	152618527	152620910	ACTR3B
				chr12	111618925	111620313	CUX2	147791										chr16	28517278	28519597	IL27	-283																	chr2	238296328	238296513	COL6A3	26597			chr7	153287529	153287752	DPP6
				chr12	111664582	111664785	FAM109A	142241										chr16	28995271	28996533	LAT	-245																	chr2	239432223	239432329	ASB1	96811			chr7	154003215	154006066	DPP6
				chr12	113514933	113515969	DTX1	19956										chr16	29796373	29796756	KIF22	-5476																	chr2	239693913	239696014	TWIST2	-61709			chr7	154539311	154542235	PAXIP1
				chr12	113547430	113552571	RASAL1	24028										chr16	29884970	29888733	CDIPT	-11795																	chr2	239799440	239800825	TWIST2	43460			chr7	154958558	154959041	HTR5A
				chr12	113826879	113827166	SDS	14670										chr16	31146682	31147633	PRSS8	-75																	chr2	239887658	239890141	TWIST2	132227			chr7	155191845	155193226	EN2
				chr12	114232702	114236528	RBM19	169496										chr16	47047688	47048265	DNAJA2	-40278																	chr2	239889357	239892057	TWIST2	134034			chr7	155193197	155195088	EN2
				chr12	114273539	114273782	RBM19	130450										chr16	49407465	49407997	CBLN1	-91989																	chr2	239924551	239927431	TWIST2	169318			chr7	155584419	155589783	SHH
				chr12	114312919	114313256	RBM19	91023										chr16	49620463	49621173	ZNF423	235832																	chr2	239930734	239933280	TWIST2	175334			chr7	155622774	155625769	SHH
				chr12	114337676	114337927	RBM19	66309										chr16	50347766	50347895	ADCY7	47404																	chr2	240142694	240146162	HDAC4	178215			chr7	155828212	155828322	SHH
				chr12	115122101	115126908	TBX3	-3110										chr16	50715135	50715260	SNX20	65																	chr2	240361099	240362550	HDAC4	-39182			chr7	155832831	155834151	SHH
				chr12	115129801	115135700	TBX3	-11356										chr16	51026724	51026841	SALL1	158403																	chr2	240425897	240428843	HDAC4	-104727			chr7	155895608	155898435	SHH
				chr12	115132889	115138766	TBX3	-14433										chr16	53541507	53544098	AKTIP	-5640																	chr2	240425955	240428927	HDAC4	-104798			chr7	155898188	155900930	SHH
				chr12	115255983	115256052	TBX3	-134623										chr16	54227790	54228582	IRX3	92489																	chr2	240529742	240531604	HDAC4	-208030			chr7	155913440	155917038	SHH
				chr12	116036878	116037223	MED13L	678092										chr16	54321848	54325929	IRX3	-3214																	chr2	240599807	240600475	HDAC4	-277498			chr7	155989369	155989496	SHH
				chr12	116996871	116997535	MAP1LC3B2	17										chr16	54404353	54404709	IRX3	-83856																	chr2	240649725	240650703	NDUFA10	314605			chr7	155996361	155996597	SHH
				chr12	117042854	117042917	MAP1LC3B2	45700										chr16	54407943	54408014	IRX3	-87304																	chr2	240746616	240751196	NDUFA10	215913			chr7	156832709	156833815	MNX1
				chr12	117131523	117132552	C12orf49	43828										chr16	54611564	54611722	IRX3	-290968																	chr2	240751167	240752524	NDUFA10	212973			chr7	157090031	157092982	DNAJB6
				chr12	117155382	117157450	C12orf49	19450										chr16	54963754	54969146	IRX5	1676																	chr2	240982670	240986651	OR6B3	828			chr7	158030585	158032496	PTPRN2
				chr12	120241287	120242513	CIT	73195										chr16	54967389	54973128	IRX5	5485																	chr2	241564827	241570341	GPR35	22722			chr8	643753	644861	TDRP
				chr12	121197625	121198447	ACADS	34498										chr16	55540152	55543053	LPCAT2	-1307																	chr2	241627226	241630042	AQP12A	-2628			chr8	748281	748907	TDRP
				chr12	121735450	121738449	CAMKK2	-839										chr16	56696748	56698352	MT1G	4427																	chr2	241629815	241631663	AQP12A	-523			chr8	840321	840770	TDRP
				chr12	121890163	121891131	RNF34	52725										chr16	56706854	56710256	MT1H	4829																	chr2	241656652	241658550	AQP12A	26339			chr8	857794	861072	TDRP
				chr12	121958763	121958832	KDM2B	60091										chr16	57653169	57654347	GPR56	-8661																	chr2	241665572	241667731	AQP12A	35390			chr8	884647	885656	TDRP
				chr12	122296680	122297408	HPD	-279										chr16	66959729	66962501	RRAD	-1568																	chr2	241825847	241828030	AGXT	19043			chr8	914335	916135	TDRP
				chr12	122467179	122468180	BCL7A	10352										chr16	67997858	68000829	SLC12A4	3253																	chr2	241925507	241926608	SNED1	-12197			chr8	954552	958731	TDRP
				chr12	124945965	124950990	NCOR2	31320										chr16	68265587	68271177	ESRP2	2105																	chr2	242750036	242752746	NEU4	-704			chr8	968983	970306	TDRP
				chr12	124971054	124972783	NCOR2	7879										chr16	69958189	69958964	CLEC18A	-26506																	chr3	347869	351003	CHL1	111157			chr8	972495	978226	DLGAP2
				chr12	124985272	124986509	NCOR2	-6093										chr16	70414267	70416101	ST3GAL2	19357																	chr3	1133865	1134730	CNTN6	38			chr8	977626	982926	DLGAP2
				chr12	125002007	125005710	NCOR2	-24061										chr16	70696450	70700420	MTSS1L	21534																	chr3	2553085	2553187	CNTN4	272623			chr8	1010092	1013392	DLGAP2
				chr12	125027794	125030150	NCOR2	-49174										chr16	70713203	70715140	MTSS1L	5797																	chr3	3134102	3135242	IL5RA	17386			chr8	1041202	1041929	DLGAP2
				chr12	125139714	125140249	NCOR2	-160184										chr16	70759095	70760142	MTSS1L	-39650																	chr3	3885955	3888638	LRRN1	46176			chr8	1045563	1048486	DLGAP2
				chr12	125332183	125333358	SCARB1	15622										chr16	71659830	71660908	MARVELD3	279																	chr3	5137549	5137953	ARL8B	-26154			chr8	1076811	1078200	DLGAP2
				chr12	126343783	126346509	TMEM132B	533984										chr16	78539954	78540172	WWOX	406753																	chr3	6901652	6904640	GRM7	344			chr8	1105844	1111512	DLGAP2
				chr12	127206290	127208176	NONE											chr16	83171068	83171299	CDH13	510614																	chr3	6902337	6907277	GRM7	2005			chr8	1129117	1132112	DLGAP2
				chr12	128899290	128900228	TMEM132C	147811										chr16	84401247	84403863	ATP2C2	422																	chr3	7340148	7342929	GRM7	438737			chr8	1130775	1134565	DLGAP2
				chr12	130333393	130335340	TMEM132D	53844										chr16	85206653	85209312	KIAA0513	111165																	chr3	8774777	8775601	CAV3	-297			chr8	1134448	1138928	DLGAP2
				chr12	131246067	131246544	STX2	77433										chr16	85352976	85353838	KIAA0513	256589																	chr3	9920535	9920698	CIDEC	-422			chr8	1148873	1151560	DLGAP2
				chr12	131766931	131769364	GPR133	329696										chr16	85845626	85846184	COX4I1	12606																	chr3	10805956	10806370	SLC6A11	-51722			chr8	1197144	1198327	DLGAP2
				chr12	132101918	132102865	SFSWAP	-93290										chr16	85935556	85937106	IRF8	3922																	chr3	11034749	11037574	SLC6A1	1752			chr8	1198181	1202762	DLGAP2
				chr12	132148467	132152645	SFSWAP	-45126										chr16	86368285	86371248	FOXF1	-174366																	chr3	11299312	11302249	HRH1	6396			chr8	1242282	1245143	DLGAP2
				chr12	132170075	132174431	SFSWAP	-23429										chr16	86370962	86371363	FOXF1	-172970																	chr3	12854554	12858926	CAND2	18561			chr8	1245070	1250751	DLGAP2
				chr12	132258560	132259908	MMP17	-53704										chr16	86386091	86388853	FOXF1	-156661																	chr3	13318410	13319638	NUP210	142785			chr8	1248861	1253043	DLGAP2
				chr13	20067820	20069043	TPTE2	8987										chr16	86463255	86466093	FOXF1	-79459																	chr3	13609195	13612434	FBLN2	20184			chr8	1278887	1284152	DLGAP2
				chr13	20392406	20392981	PSPC1	-35637										chr16	86464913	86466427	FOXF1	-78463																	chr3	13892306	13896256	WNT7A	27337			chr8	1297315	1300388	DLGAP2
				chr13	21295590	21298449	IL17D	19538										chr16	86794539	86795853	FOXL1	183081																	chr3	14581937	14584240	C3orf20	-133517			chr8	1300388	1305125	DLGAP2
				chr13	21900392	21901649	ZDHHC20	132402										chr16	86951397	86953383	FOXL1	340275																	chr3	14614882	14616086	C3orf20	-101122			chr8	1333389	1336193	DLGAP2
				chr13	24882099	24883014	C1QTNF9	1253										chr16	87027322	87030604	FBXO31	388400																	chr3	16216094	16216606	GALNT15	194			chr8	1336144	1340874	DLGAP2
				chr13	25506131	25508351	CENPJ	-10223										chr16	87498480	87499977	ZCCHC14	26422																	chr3	21447391	21448049	ZNF385D	345207			chr8	1339049	1343946	DLGAP2
				chr13	26584279	26587011	SHISA2	39524										chr16	87958145	87960610	CA5A	10744																	chr3	22412385	22414843	ZNF385D	-620687			chr8	1345372	1348398	DLGAP2
				chr13	28539042	28541477	CDX2	5016										chr16	87978839	87979202	CA5A	-8899																	chr3	23031355	23032259	UBE2E2	-212977			chr8	1359655	1362561	DLGAP2
				chr13	28547617	28552052	CDX2	-4559										chr16	88767261	88772396	RNF166	3000																	chr3	25426534	25427224	RARB	-42923			chr8	1368574	1370327	DLGAP2
				chr13	31017306	31020218	KATNAL1	-137141										chr16	89115733	89121585	ACSF3	-41558																	chr3	26388027	26388072	LRRC3B	-276247			chr8	1379801	1382345	DLGAP2
				chr13	33780078	33781288	STARD13	79209										chr16	89363830	89364035	ZNF778	79815																	chr3	36778755	36780454	DCLK3	1747			chr8	1460216	1463125	DLGAP2
				chr13	36044860	36046577	MAB21L1	5113										chr16	89381904	89384721	ZNF778	99195																	chr3	38589496	38591859	EXOG	52915			chr8	1470122	1472161	DLGAP2
				chr13	36049673	36053408	MAB21L1	-709										chr16	89445433	89445503	ANKRD11	111501																	chr3	38664022	38664257	SCN5A	27023			chr8	1495025	1500789	DLGAP2
				chr13	36429936	36431974	DCLK1	274488										chr16	89466392	89469845	ANKRD11	88850																	chr3	39850280	39851931	MYRIP	10			chr8	1500367	1502766	DLGAP2
				chr13	36728869	36729760	DCLK1	-23872										chr17	109444	112294	DOC2B	-79442																	chr3	42915467	42917517	CYP8B1	1141			chr8	1579039	1581647	DLGAP2
				chr13	43148017	43150833	TNFSF11	1136										chr17	1521312	1521483	SLC43A2	10732																	chr3	42917340	42919025	CYP8B1	-550			chr8	1585146	1586825	CLN8
				chr13	43565901	43566902	DNAJC15	-30937										chr17	1686627	1686737	SERPINF1	21429																	chr3	44154910	44155764	TOPAZ1	-128041			chr8	1613877	1616925	CLN8
				chr13	44947247	44949207	SERP2	249										chr17	1880631	1883179	RTN4RL1	46273																	chr3	44159170	44162215	TOPAZ1	-122685			chr8	1615080	1619861	CLN8
				chr13	45396698	45396744	NUFIP1	166897										chr17	1961778	1966796	HIC1	4683																	chr3	44281926	44283638	TOPAZ1	-596			chr8	2000469	2005503	MYOM2
				chr13	46189838	46190198	SPERT	-86428										chr17	1973400	1975245	HIC1	14719																	chr3	45066971	45067788	CLEC3B	-295			chr8	2012508	2017365	MYOM2
				chr13	46275352	46277286	SPERT	-127										chr17	2907678	2909128	OR1D5	58498																	chr3	45181094	45185028	CDCP1	4853			chr8	2091286	2093220	MYOM2
				chr13	48891072	48895318	RB1	15284										chr17	3100171	3100972	OR1A2	-241																	chr3	46062321	46065328	XCR1	5409			chr8	2130263	2133250	MYOM2
				chr13	50199946	50202713	ARL11	-1105										chr17	3117953	3119329	OR1A1	-274																	chr3	46244099	46246360	CCR1	4657			chr8	2143658	2143767	MYOM2
				chr13	53311316	53314813	LECT1	850										chr17	3512804	3513669	ENSG00000262304	-532																	chr3	46282766	46284262	CCR3	-358			chr8	2176579	2179411	MYOM2
				chr13	65532273	65533500	NONE											chr17	4439394	4442193	MYBBP1A	17887																	chr3	46504469	46506864	LTF	986			chr8	2176944	2182330	MYOM2
				chr13	76430089	76432094	LMO7	96295										chr17	5018984	5019840	USP6	-321																	chr3	46538716	46540019	RTP3	387			chr8	2241727	2244943	MYOM2
				chr13	76444798	76445108	LMO7	110156										chr17	7281037	7286288	TNK1	-493																	chr3	48412924	48414383	SPINK8	-43823			chr8	2362927	2363737	MYOM2
				chr13	79181021	79184101	POU4F1	-4888										chr17	9801088	9805578	RCVRN	5605																	chr3	49236376	49237500	KLHDC8B	27894			chr8	2549080	2549296	MYOM2
				chr13	95354021	95356202	SOX21	9277										chr17	9819556	9821552	RCVRN	-11616																	chr3	50338253	50341293	HYAL1	1230			chr8	2831994	2832078	MYOM2
				chr13	96202378	96206104	CLDN10	-738										chr17	9929528	9930194	RCVRN	-120923																	chr3	50407704	50409882	TMEM115	-11752			chr8	3046483	3047756	NONE
				chr13	97646341	97647084	OXGR1	-109										chr17	10212450	10213042	MYH13	63701																	chr3	51908938	51910733	RRP9	66121			chr8	3244626	3245147	NONE
				chr13	99135543	99136580	STK24	38190										chr17	10323505	10326392	MYH8	318																	chr3	52233019	52235959	ALAS1	2379			chr8	3855415	3855577	CSMD1
				chr13	99867950	99869897	UBAC2	15896										chr17	10371992	10374091	MYH4	-166																	chr3	52811297	52813920	ITIH1	1001			chr8	6793506	6796902	DEFA4
				chr13	100217962	100219013	CLYBL	-40435										chr17	10419499	10422189	MYH1	1016																	chr3	52826071	52828818	ITIH3	-1369			chr8	6827800	6828103	DEFA1
				chr13	100545517	100549017	ZIC5	76896										chr17	10452851	10453510	MYH2	93																	chr3	54067944	54068019	CACNA2D3	-88711			chr8	7151550	7153933	ZNF705G
				chr13	100605441	100610616	ZIC5	16134										chr17	19246574	19249164	B9D1	18157																	chr3	54121271	54122146	CACNA2D3	-34984			chr8	7189580	7192145	ZNF705G
				chr13	100624855	100630316	ZIC5	-3423										chr17	19285345	19290520	MFAP4	2570																	chr3	54660332	54660934	LRTM1	301468			chr8	7343736	7345749	DEFB105B
				chr13	100636740	100642487	ZIC2	5588										chr17	19287978	19291120	MFAP4	954																	chr3	54962242	54962954	LRTM1	-497			chr8	7569353	7571936	DEFB107A
				chr13	100640914	100644657	ZIC2	8760										chr17	19976820	19977156	SPECC1	-13347																	chr3	56809497	56810749	CCDC66	218922			chr8	7571231	7575240	DEFB107A
				chr13	101192361	101196790	GGACT	41675										chr17	35423405	35424933	AATF	117994																	chr3	57125501	57130436	ARHGEF3	-14633			chr8	7870244	7873837	ZNF705B
				chr13	102064942	102067654	NALCN	2408										chr17	36717733	36722136	SRCIN1	42248																	chr3	57130436	57134628	ARHGEF3	-19196			chr8	7885761	7888738	ZNF705B
				chr13	103718683	103720291	SLC10A2	-291										chr17	36734475	36735584	SRCIN1	27153																	chr3	57195542	57198533	IL17RD	2365			chr8	8580376	8581213	CLDN23
				chr13	108922032	108922745	TNFSF13B	323										chr17	37855819	37857070	ERBB2	112																	chr3	58507091	58509780	ACOX2	14610			chr8	10404760	10405250	PRSS55
				chr13	109247864	109248503	MYO16	-316										chr17	37893005	37896620	GRB7	-211																	chr3	58522771	58523373	ACOX2	-26			chr8	10512459	10513717	RP1L1
				chr13	110521956	110522297	IRS2	-83212										chr17	38468610	38473222	RARA	5470																	chr3	58652346	58653593	FAM3D	-395			chr8	10753147	10756091	PINX1
				chr13	110992996	110993558	COL4A2	33663										chr17	38613760	38617650	IGFBP4	15992																	chr3	59391231	59393503	FAM3D	-739792			chr8	10753237	10756220	PINX1
				chr13	111464554	111465457	ING1	97677										chr17	38721675	38721942	CCR7	-85																	chr3	62467612	62468713	FEZF2	-108973			chr8	10875534	10878898	PINX1
				chr13	111954606	111957387	TEX29	-17018										chr17	39675414	39680662	KRT15	627																	chr3	62571255	62573342	FEZF2	-213109			chr8	10892823	10894228	XKR6
				chr13	112718952	112724270	SOX1	-302										chr17	39683705	39686628	KRT19	-607																	chr3	62933670	62934672	CADPS	-73117			chr8	10927738	10929599	XKR6
				chr13	113274482	113274535	TUBGCP3	-32028										chr17	40934398	40937365	WNK4	3186																	chr3	63082385	63082613	SYNPR	-181300			chr8	11831823	11833191	DEFB136
				chr13	113365319	113366074	ATP11A	21054										chr17	40936498	40939380	WNK4	5243																	chr3	63087235	63088529	SYNPR	-175917			chr8	11838532	11839844	DEFB135
				chr13	113611440	113614315	MCF2L	-10657										chr17	41521655	41522193	DHX8	-39410																	chr3	63263076	63264919	SYNPR	199			chr8	11839764	11841980	DEFB135
				chr13	113774379	113777160	F10	-1362										chr17	42287595	42290419	UBTF	9987																	chr3	63427866	63429828	SYNPR	165048			chr8	11853121	11853920	DEFB134
				chr13	113783975	113785830	F10	7771										chr17	43503131	43505638	ARHGAP27	-1388																	chr3	64084951	64085148	PSMD6	-75814			chr8	11986501	11989691	USP17L2
				chr13	113812524	113813693	PROZ	141										chr17	45944339	45944464	SP6	-15843																	chr3	69171495	69172203	LMOD3	-132			chr8	11989285	11993787	USP17L2
				chr13	114147763	114150139	TMCO3	3641										chr17	47967818	47968352	TAC4	-42706																	chr3	70900182	70901528	FOXP1	279133			chr8	12233144	12235727	DEFB130
				chr13	114201583	114204079	TFDP1	-36225										chr17	48258561	48260961	SGCA	16395																	chr3	73429575	73434814	PDZRN3	241896			chr8	12235606	12237780	DEFB130
				chr14	19887082	19890601	POTEM	131430										chr17	48260961	48263204	COL1A1	16910																	chr3	73434063	73436384	PDZRN3	238867			chr8	12668973	12669347	LONRF1
				chr14	21090883	21095414	OR6S1	16701										chr17	48266593	48268237	COL1A1	11578																	chr3	73670763	73673231	PDZRN3	2094			chr8	20030779	20032030	SLC18A1
				chr14	21269744	21272532	RNASE1	299										chr17	48267062	48273001	COL1A1	8961																	chr3	75263619	75263691	FRG2C	-449826			chr8	20104343	20109523	ATP6V1B2
				chr14	21483641	21486042	NDRG2	8281										chr17	55828038	55828107	ENSG00000166329	-5400																	chr3	75701993	75705108	FRG2C	-9930			chr8	20107455	20112959	LZTS1
				chr14	22004993	22005948	SALL2	-121										chr17	55952063	55952563	MRPS23	-24896																	chr3	75717248	75720199	FRG2C	5243			chr8	21766704	21769695	DOK2
				chr14	22191382	22191888	OR4E2	58338										chr17	56405948	56409534	BZRAP1	-2296																	chr3	75955844	75958299	ROBO2	1226			chr8	27115867	27116213	STMN4
				chr14	23302632	23306509	MMP14	-1195										chr17	59529316	59532306	TBX4	-2996																	chr3	76062325	76063500	ROBO2	107067			chr8	27327295	27327410	CHRNA2
				chr14	23305548	23309049	MMP14	1533										chr17	59529618	59535253	TBX4	-1371																	chr3	77145918	77147364	NONE				chr8	30248018	30249847	RBPMS
				chr14	23445994	23449582	ENSG00000259132	3679										chr17	63624567	63624698	AXIN2	-66868																	chr3	82854345	82857285	NONE				chr8	33578994	33580539	DUSP26
				chr14	23834349	23836012	EFS	-339										chr17	66374702	66375195	WIPI1	78613																	chr3	94655498	94657048	DHFRL1	-874206			chr8	36641771	36641924	KCNU1
				chr14	24457509	24458345	DHRS4L2	-104										chr17	70339099	70339343	SOX9	222060																	chr3	96494778	96496135	EPHA6	-37973			chr8	41528946	41529140	NKX6-3
				chr14	24639769	24642317	REC8	-19										chr17	72754589	72757302	SLC9A3R1	11155																	chr3	100712322	100713646	ABI3BP	-625			chr8	41551548	41556933	NKX6-3
				chr14	24800305	24804153	ADCY4	2048										chr17	73506017	73507788	CASKIN2	4761																	chr3	104221851	104222354	ALCAM	-863650			chr8	47866183	47869097	SPIDR
				chr14	24801616	24805349	ADCY4	794										chr17	74015089	74019633	EVPL	6172																	chr3	107639884	107642358	CD47	168740			chr8	49172838	49174292	UBE2V2
				chr14	26674046	26674563	NOVA1	392655										chr17	74494213	74497109	RHBDF2	1828																	chr3	108019540	108021214	HHLA2	-955			chr8	49241635	49241737	UBE2V2
				chr14	29228403	29231309	FOXG1	-5194										chr17	75279120	75284193	SEPT9	4165																	chr3	111312037	111314186	ZBED2	1178			chr8	49304043	49307089	EFCAB1
				chr14	29234671	29237480	FOXG1	1026										chr17	75385086	75385432	SEPT9	107767																	chr3	111313065	111315344	ZBED2	85			chr8	49335020	49335128	EFCAB1
				chr14	29253725	29256427	FOXG1	20026										chr17	75404563	75406074	SEPT9	127827																	chr3	111838332	111842345	GCSAM	11762			chr8	49493865	49496391	EFCAB1
				chr14	35835511	35838413	NFKBIA	36990										chr17	76033737	76037562	TNRC6C	34513																	chr3	111842345	111846889	GCSAM	7484			chr8	49530713	49533485	EFCAB1
				chr14	36973204	36976428	NKX2-1	14617										chr17	76117687	76117767	TMC6	7051																	chr3	112012867	112013646	SLC9C1	-152			chr8	49571931	49572424	EFCAB1
				chr14	36974929	36979758	NKX2-1	12089										chr17	76719591	76719943	CYTH1	58609																	chr3	112358351	112361234	CCDC80	323			chr8	49745160	49747745	SNAI2
				chr14	36979758	36985063	NKX2-1	7022										chr17	76794506	76795028	CYTH1	-16391																	chr3	112932345	112935090	BOC	3389			chr8	49776492	49780701	SNAI2
				chr14	36983129	36988446	NKX2-1	3645										chr17	76875678	76876995	ENSG00000178404	22946																	chr3	113955600	113958126	ZNF80	-438			chr8	49820761	49823497	SNAI2
				chr14	36990144	36995009	NKX2-1	-3144										chr17	76897297	76900680	ENSG00000178404	294																	chr3	114009756	114012659	TIGIT	1259			chr8	49823140	49826049	SNAI2
				chr14	37121260	37126582	PAX9	-7149										chr17	77111684	77114640	ENGASE	42135																	chr3	115551406	115556374	GAP43	211533			chr8	49835988	49838557	SNAI2
				chr14	37124018	37129602	PAX9	-4260										chr17	77148972	77151243	ENGASE	79081																	chr3	115576803	115580805	GAP43	236447			chr8	49888988	49891730	SNAI2
				chr14	38077865	38080904	FOXA1	-15146										chr17	77965915	77967529	TBC1D16	42925																	chr3	121903016	121904275	CASR	465			chr8	49889757	49892980	SNAI2
				chr14	38091400	38092175	FOXA1	-27549										chr17	77997198	77997997	TBC1D16	12049																	chr3	123812381	123813596	KALRN	-539			chr8	49984564	49985379	C8orf22
				chr14	38723500	38726189	CLEC14A	729										chr17	78336395	78338052	ENDOV	-51743																	chr3	125898680	125900108	ALDH1L1	635			chr8	49984776	49987774	C8orf22
				chr14	51955524	51956044	FRMD6	-162881										chr17	79170810	79175132	AZI1	23759																	chr3	127109560	127110999	TPRA1	199332			chr8	50653870	50653939	SNTG1
				chr14	57261256	57264639	OTX2	14239										chr17	79612816	79615861	PDE6G	9268																	chr3	127641373	127642355	MGLL	-100163			chr8	50891767	50892893	SNTG1
				chr14	57263369	57266029	OTX2	12488										chr17	80059408	80064438	FASN	-5715																	chr3	128199781	128203414	GATA2	10430			chr8	54605566	54605788	ATP6V1H
				chr14	57272244	57277366	OTX2	2382										chr17	80260329	80261212	CD7	14707																	chr3	128269857	128272847	GATA2	-59324			chr8	56364289	56368202	TGS1
				chr14	57275282	57279669	OTX2	-289										chr17	80795569	80798706	ZNF750	1316																	chr3	128291538	128293318	RPN1	77264			chr8	57471162	57473034	PENK
				chr14	57283315	57284528	OTX2	-6735										chr18	3410587	3412088	TGIF1	-40337																	chr3	128292314	128296058	RPN1	75506			chr8	58114915	58117794	IMPAD1
				chr14	61104032	61104967	SIX1	11680										chr18	10588980	10590639	NAPG	63779																	chr3	129261478	129262055	H1FOO	-290			chr8	58130323	58132656	IMPAD1
				chr14	61108227	61110706	SIX1	6713										chr18	13641529	13643516	FAM210A	84036																	chr3	130063469	130064935	COL6A5	-157			chr8	58168803	58171766	IMPAD1
				chr14	61116900	61122774	SIX1	-3657										chr18	21572622	21572748	CABYR	-146257																	chr3	130158438	130158846	COL6A5	94283			chr8	58170951	58174422	IMPAD1
				chr14	62035431	62035585	HIF1A	-128832										chr18	24762316	24765781	CHST9	1232																	chr3	130235479	130236522	COL6A6	-43177			chr8	58188909	58191610	IMPAD1
				chr14	65172436	65175225	PLEKHG3	2677										chr18	34821784	34824016	CELF4	323100																	chr3	133115942	133118940	BFSP2	-1398			chr8	74331865	74333589	RDH10
				chr14	65408480	65410479	GPX2	51										chr18	37419201	37421988	NONE																		chr3	137476338	137480853	SOX14	-4983			chr8	79710484	79711103	IL7
				chr14	68830704	68831210	ZFP36L1	429000										chr18	60903834	60904418	BCL2	83235																	chr3	137717580	137718043	CLDN18	-11030			chr8	81213351	81213507	ZBTB10
				chr14	69415588	69418951	ACTN1	28686										chr18	74768041	74770815	MBP	75297																	chr3	137725933	137728909	CLDN18	-1421			chr8	82373787	82375138	FABP9
				chr14	69421531	69424756	ACTN1	22812										chr18	76069002	76071635	SALL3	-669956																	chr3	137728329	137729296	CLDN18	-29			chr8	82641291	82645116	CHMP4C
				chr14	73709663	73712967	PAPLN	7110										chr18	76071635	76073557	SALL3	-667679																	chr3	138169728	138170939	ESYT3	16879			chr8	86554026	86556903	REXO1L1
				chr14	74182387	74188055	PNMA1	-4093										chr18	76264596	76267386	SALL3	-474284																	chr3	140783430	140785473	SPSB4	14208			chr8	86567383	86568163	REXO1L1
				chr14	74208225	74211788	ELMSAN1	16994										chr18	76473146	76474705	SALL3	-266349																	chr3	140785473	140788453	SPSB4	16719			chr8	86572367	86574469	REXO1L1
				chr14	74705733	74708960	VSX2	1172										chr18	76673096	76675402	SALL3	-66026																	chr3	140811608	140814133	SPSB4	42627			chr8	87076603	87080395	PSKH2
				chr14	74813995	74815316	VRTN	-460										chr18	76687878	76692399	SALL3	-50136																	chr3	141496567	141499950	GRK7	1269			chr8	87242630	87243983	SLC7A13
				chr14	75445376	75447888	EIF2B2	-22982										chr18	77658913	77660220	KCNG2	35899																	chr3	141514782	141516705	GRK7	18754			chr8	95246514	95246814	CDH17
				chr14	75800724	75801023	FOS	55397										chr19	1062178	1064938	HMHA1	-2364																	chr3	143315342	143317039	SLC9A9	251182			chr8	99958470	99963657	OSR2
				chr14	85995726	85998669	FLRT2	710										chr19	1151960	1154485	SBNO2	21059																	chr3	143316736	143321098	SLC9A9	248456			chr8	101859439	101862766	YWHAZ
				chr14	90920641	90921668	CALM1	57828										chr19	1166292	1170201	SBNO2	6035																	chr3	147072597	147075221	ZIC4	48162			chr8	102449857	102451058	GRHL2
				chr14	91580129	91581064	C14orf159	-117										chr19	1242098	1244764	ATP5D	1682																	chr3	147074130	147079813	ZIC4	45099			chr8	102503892	102506635	GRHL2
				chr14	91709951	91711041	GPR68	9773										chr19	2015311	2016532	BTBD2	-203																	chr3	148581801	148583152	CPA3	-566			chr8	102504447	102509885	GRHL2
				chr14	91816120	91820590	CCDC88C	65766										chr19	2041905	2044540	MKNK2	8020																	chr3	155837322	155838625	KCNAB1	-363			chr8	110693195	110693289	SYBU
				chr14	93531284	93533637	ITPK1	49687										chr19	2085286	2085483	MOB3A	10946																	chr3	157211395	157213897	VEPH1	8570			chr8	124193817	124195402	ZHX1
				chr14	94405267	94408121	ASB2	36443										chr19	2302474	2305246	LINGO3	-11837																	chr3	167190158	167191873	SERPINI2	5776			chr8	126963507	126964551	TRIB1
				chr14	94981685	94984530	SERPINA12	1073										chr19	2524064	2525634	GADD45B	48724																	chr3	167191837	167193257	SERPINI2	4245			chr8	128493439	128494728	POU5F1B
				chr14	95236612	95242007	GSC	-2748										chr19	2858854	2860191	ZNF556	-7810																	chr3	167293056	167293814	WDR49	77854			chr8	133071588	133074929	OC90
				chr14	95330880	95331466	GSC	-94611										chr19	3176608	3180815	S1PR4	-24																	chr3	168268421	168269695	GOLIM4	-455295			chr8	133573364	133574073	KCNQ3
				chr14	95477480	95477946	DICER1	146634										chr19	3381432	3383594	NFIC	15929																	chr3	168524260	168526498	MECOM	338714			chr8	133877958	133879311	TG
				chr14	95693784	95693981	DICER1	-69536										chr19	3384854	3390353	NFIC	21020																	chr3	172856620	172859049	SPATA16	1223			chr8	134114834	134116754	SLA
				chr14	97058964	97061527	PAPOLA	91536										chr19	3669804	3672411	PIP5K1C	29369																	chr3	178253375	178254242	KCNMB2	-22679			chr8	134202353	134203435	WISP1
				chr14	99181995	99183876	BCL11B	554629										chr19	3687751	3688477	PIP5K1C	12363																	chr3	178984747	178985975	KCNMB3	-15958			chr8	136245114	136245867	KHDRBS3
				chr14	99584199	99584939	BCL11B	152996										chr19	4323685	4328818	STAP2	12566																	chr3	180546119	180547932	FXR1	-83064			chr8	139734443	139735524	COL22A1
				chr14	100125683	100126741	HHIPL1	14765										chr19	4338769	4338932	STAP2	-33																	chr3	183142401	183145151	MCF2L2	2287			chr8	140624448	140624727	KCNK9
				chr14	100140582	100142298	CYP46A1	-9211										chr19	4517498	4517763	PLIN4	85																	chr3	184347978	184349562	EPHB3	69198			chr8	142242910	142247880	SLC45A4
				chr14	101522539	101528369	ENSG00000269375	166189										chr19	5058863	5061205	KDM4B	90902																	chr3	184491236	184491765	VPS8	-38430			chr8	142450415	142452454	PTP4A3
				chr14	101538070	101539612	ENSG00000269375	179576										chr19	5090962	5093659	KDM4B	123179																	chr3	186330026	186331026	AHSG	-186			chr8	142452378	142456070	PTP4A3
				chr14	103294363	103295640	TRAF3	51189										chr19	5587909	5593710	SAFB2	32181																	chr3	186353350	186353721	FETUB	-4613			chr8	142517186	142518658	PTP4A3
				chr14	103604700	103605358	TNFAIP2	15231										chr19	6333547	6333701	ACER1	16																	chr3	186915259	186920348	RTP1	2530			chr8	142662374	142662408	PTP4A3
				chr14	103673875	103676455	TNFAIP2	85367										chr19	6463949	6464885	CRB3	123																	chr3	187008395	187011187	MASP1	-145			chr8	142895787	142898564	PTP4A3
				chr14	103691361	103692104	TNFAIP2	101935										chr19	7674347	7677739	CAMSAP3	15255																	chr3	187451470	187454482	BCL6	10539			chr8	142950423	142950502	TSNARE1
				chr14	103739856	103740597	EIF5	-60112										chr19	7697658	7701212	PCP2	-801																	chr3	191578720	191581259	PYDC2	401038			chr8	143054785	143057294	TSNARE1
				chr14	103998970	104003370	TRMT61A	5649										chr19	7709520	7712354	STXBP2	8932																	chr3	192535635	192538433	FGF12	-410196			chr8	143330043	143333654	TSNARE1
				chr14	104171259	104173299	XRCC3	6162										chr19	10697913	10698098	AP1M2	-16																	chr3	193096009	193097879	ATP13A5	-312			chr8	143625597	143628343	ARC
				chr14	104372267	104372322	C14orf2	15543										chr19	10736006	10736448	SLC44A2	293																	chr3	193272561	193273475	ATP13A4	-107			chr8	143644107	143645672	ARC
				chr14	104560537	104561685	ASPG	9095										chr19	10928172	10928696	TMED1	18532																	chr3	194071770	194072416	CPN2	-36			chr8	143666563	143667200	ARC
				chr14	104687182	104690882	C14orf144	-21509										chr19	11280655	11280913	SPC24	-14300																	chr3	195942993	195943636	SLC51A	-60			chr8	143955181	143957809	CYP11B1
				chr14	104696094	104696387	C14orf144	-14300										chr19	11303830	11306319	KANK2	3168																	chr3	196367487	196370254	NRROS	2314			chr8	143956517	143961341	CYP11B1
				chr14	104741786	104742172	C14orf144	31438										chr19	11515999	11517436	RGL3	13286																	chr3	197639792	197639960	RPL35A	-36982			chr8	143999155	143999374	CYP11B2
				chr14	105144735	105147781	INF2	-9716										chr19	12880420	12882052	HOOK2	5101																	chr4	565955	568514	PDE6B	-52160			chr8	144152376	144156462	LY6E
				chr14	105603153	105605750	JAG2	30709										chr19	14087383	14090310	DCAF15	25543																	chr4	581672	582634	PDE6B	-37242			chr8	144163620	144166930	LY6E
				chr14	105739057	105742034	BTBD6	25635										chr19	14548632	14552350	PKN1	-581																	chr4	616584	621306	PDE6B	-450			chr8	144212805	144213263	LY6H
				chr15	22920168	22921426	CYFIP1	28134										chr19	14676202	14678720	NDUFB7	5413																	chr4	1086637	1090086	RNF212	18952			chr8	144236525	144239503	LY6H
				chr15	23115058	23115432	NIPA1	-28809										chr19	15342548	15344364	EPHX3	-213																	chr4	2044414	2049235	C4orf48	3105			chr8	144357016	144361315	GLI4
				chr15	23157727	23158658	NIPA1	-71757										chr19	15375283	15375450	BRD4	15895																	chr4	3387281	3390332	HGFAC	-54807			chr8	145095937	145097639	SPATC1
				chr15	23887710	23891189	MAGEL2	1725										chr19	15580010	15582853	RASAL3	-6055																	chr4	3650474	3651471	LRPAP1	-116687			chr9	12774985	12776218	TYRP1
				chr15	24122782	24123705	NDN	-190794										chr19	16254474	16254516	HSH2D	-10																	chr4	3669900	3671697	ADRA2C	-97326			chr9	35905608	35908117	HRCT1
				chr15	25229256	25230868	SNURF	29927										chr19	16830613	16830859	NWD1	-55																	chr4	3675120	3677553	ADRA2C	-91788			chr9	89764015	89766723	GAS1
				chr15	25919674	25920224	ATP10A	188406										chr19	17877419	17877733	FCHO1	19049																	chr4	3682627	3685875	ADRA2C	-83874			chr9	96079169	96082521	FAM120A
				chr15	26873818	26875014	GABRB3	143805										chr19	17918795	17919173	B3GNT3	13065																	chr4	3689478	3692712	ADRA2C	-77030			chr9	137621048	137624816	COL5A1
				chr15	29967531	29969096	FAM189A1	-105387										chr19	18234076	18235489	IL12RB1	-25024																	chr4	3726255	3726701	ADRA2C	-41647			chr9	137657798	137660670	FCN2
				chr15	31370762	31373178	TRPM1	81506										chr19	18761132	18761792	CRTC1	-33026																	chr4	3734356	3736042	ADRA2C	-32926			chr9	137693053	137694578	FCN2
				chr15	32933661	32934836	SCG5	372										chr19	18977240	18980744	GDF1	27913																	chr4	3739599	3742357	ADRA2C	-27147			chr9	137707040	137709963	FCN2
				chr15	33359788	33360901	FMN1	-260										chr19	18979364	18983753	GDF1	25346																	chr4	3773815	3776495	ADRA2C	7030			chr9	137708713	137712776	FCN2
				chr15	34260433	34261172	CHRM5	-286										chr19	19220710	19224387	TMEM161A	26753																	chr4	4199452	4199591	OTOP1	29094			chr9	137718814	137719300	FCN2
				chr15	37385900	37390326	MEIS2	3973										chr19	21860753	21861136	ZNF100	89485																	chr4	5020292	5021778	CYTL1	164			chr9	137730205	137731880	FCN2
				chr15	37399798	37403304	MEIS2	-9465										chr19	35791192	35793519	MAG	9328																	chr4	5021328	5024327	CYTL1	-1629			chr9	137731025	137736684	FCN2
				chr15	40364524	40364862	SRP14	-33304										chr19	38281047	38281559	ZNF573	-16912																	chr4	5388581	5388681	C4orf6	-138252			chr9	137804182	137809991	FCN1
				chr15	40599680	40601467	PLCB2	-451										chr19	38885242	38887799	SPRED3	5681																	chr4	5525710	5528961	C4orf6	453			chr9	137809628	137810348	FCN1
				chr15	41777598	41779622	ITPKA	-7463										chr19	39368345	39369353	RINL	70																	chr4	5568112	5570715	C4orf6	42531			chr9	137970957	137975180	OLFM1
				chr15	41801319	41806234	LTK	2227										chr19	39797966	39799379	LRFN1	7303																	chr4	5624405	5624571	EVC2	85806			chr9	137993615	137998970	OLFM1
				chr15	42140150	42141147	PLA2G4B	10676										chr19	40871557	40873973	PLD3	18173																	chr4	5830138	5830374	CRMP1	64529			chr9	138008934	138012569	OLFM1
				chr15	42173869	42174934	SPTBN5	11873										chr19	40917184	40919485	PRX	938																	chr4	5886898	5890751	CRMP1	5960			chr9	138066924	138068091	OLFM1
				chr15	42209178	42213760	SPTBN5	-25194										chr19	42701920	42706353	DEDD2	20138																	chr4	6112876	6114699	JAKMIP1	88494			chr9	138154185	138159326	OLFM1
				chr15	42289766	42289939	EHD4	-25077										chr19	42811017	42811489	PAFAH1B3	-4324																	chr4	6246051	6248114	WFS1	-24494			chr9	138635196	138636968	KCNT1
				chr15	42302342	42303292	EHD4	-38041										chr19	45883112	45885940	ERCC2	-10650																	chr4	6323954	6325256	WFS1	53028			chr9	138636552	138640726	KCNT1
				chr15	43414974	43415332	TMEM62	-10569										chr19	45885800	45889464	ERCC2	-13756																	chr4	6377625	6380983	PPP2R2C	4293			chr9	140768247	140771180	CACNA1B
				chr15	43808806	43810131	MAP1A	-354										chr19	45898849	45901649	CD3EAP	-9218																	chr4	6383645	6385854	PPP2R2C	-1153			chr10	1218763	1222037	IDI1
				chr15	44968935	44970408	PATL2	-586										chr19	46056723	46057029	OPA3	31224																	chr4	6423012	6423371	PPP2R2C	-39595			chr10	1745263	1749547	ADARB2
				chr15	45403733	45409319	DUOXA2	7										chr19	46317840	46321416	RSPH6A	-1051																	chr4	6449000	6451069	PPP2R2C	-66438			chr10	2005709	2006950	ADARB2
				chr15	45407818	45412590	DUOXA2	3685										chr19	48389562	48390114	SULT2A1	-184																	chr4	6754822	6757569	KIAA0232	-28271			chr10	2035287	2035340	ADARB2
				chr15	45426386	45428812	DUOX1	5468										chr19	48980706	48984071	CYTH2	10100																	chr4	7164648	7164855	SORCS2	-29513			chr10	2056586	2056700	ADARB2
				chr15	45669010	45671347	GATM	812										chr19	49055390	49055443	SULT2B1	85																	chr4	7184654	7187328	SORCS2	-8274			chr10	2125396	2125911	ADARB2
				chr15	53080933	53084679	ONECUT1	-597										chr19	49129562	49134105	DBP	8861																	chr4	7768040	7770639	AFAP1	172313			chr10	2267198	2267289	ADARB2
				chr15	58844359	58844583	LIPC	141703										chr19	49249123	49252020	IZUMO1	-406																	chr4	7787944	7790161	AFAP1	152600			chr10	2699291	2699357	PFKP
				chr15	59154450	59157579	SLTM	69837										chr19	50550284	50553242	VRK3	-22560																	chr4	7801337	7803013	AFAP1	139478			chr10	2812567	2815547	PFKP
				chr15	60284643	60288404	FOXB1	-9897										chr19	50881509	50885957	POLD1	-3863																	chr4	7844918	7846669	AFAP1	95859			chr10	2815189	2818067	PFKP
				chr15	63886947	63889711	FBXL22	-1223										chr19	51600935	51602462	CTU1	9928																	chr4	7918691	7920885	AFAP1	21865			chr10	2951187	2951326	PFKP
				chr15	65174571	65176353	ANKDD1A	-28639										chr19	51644168	51647083	SIGLEC7	68																	chr4	8253235	8256315	HTRA3	-16717			chr10	3300329	3300445	PITRM1
				chr15	65337425	65337917	SLC51B	-37										chr19	52150230	52150634	SIGLEC14	-378																	chr4	8587077	8588929	GPR78	5710			chr10	3329765	3330571	PITRM1
				chr15	65394414	65395067	KBTBD13	25587										chr19	52253373	52255413	FPR1	753																	chr4	8601549	8603130	CPZ	7953			chr10	3581101	3581233	KLF6
				chr15	65647600	65648771	IGDCC3	22192										chr19	52452094	52453199	ZNF613	22174																	chr4	8615996	8620162	CPZ	23692			chr10	7564401	7564470	SFMBT2
				chr15	66947171	66947617	SMAD6	-47172										chr19	54760833	54761827	LILRB5	-203																	chr4	8619939	8623002	CPZ	27084			chr10	7567923	7568106	SFMBT2
				chr15	66998926	67000790	SMAD6	5292										chr19	55039730	55044295	KIR3DX1	-1995																	chr4	8639337	8643218	CPZ	46891			chr10	7617637	7618614	ITIH5
				chr15	67228722	67228986	SMAD3	-129329										chr19	55314542	55315083	KIR2DL4	-282																	chr4	8643068	8648739	CPZ	51517			chr10	12430859	12430937	CAMK1D
				chr15	67325751	67326290	SMAD3	-32162										chr19	55595978	55599320	EPS8L1	10380																	chr4	8648739	8651855	CPZ	55910			chr10	14014419	14014651	FRMD4A
				chr15	67417651	67418428	SMAD3	59857										chr19	55857159	55859154	SUV420H2	6936																	chr4	10686300	10686610	CLNK	34			chr10	18240316	18241882	SLC39A12
				chr15	67457584	67460571	AAGAB	87996										chr19	56215426	56215575	EPN1	27510																	chr4	11372592	11374377	HS3ST1	57904			chr10	25507099	25507202	GPR158
				chr15	68118127	68123487	SKOR1	8765										chr19	57641846	57642998	USP29	11011																	chr4	11398983	11401665	HS3ST1	31065			chr10	26877515	26877803	PDSS1
				chr15	68260324	68260709	PIAS1	-86000										chr19	57741988	57743416	AURKC	271																	chr4	11401173	11403999	HS3ST1	28803			chr10	29228804	29228916	BAMBI
				chr15	69099262	69100205	ANP32A	13500										chr19	58867669	58869424	A1BG	-3682																	chr4	11425992	11428985	HS3ST1	3900			chr10	43251951	43254088	BMS1
				chr15	69853608	69854024	RPLP1	108693										chr20	741049	742683	SLC52A3	7265																	chr4	15937298	15940058	FGFBP1	1685			chr10	44195456	44198440	ZNF32
				chr15	70168944	70169112	TLE3	221487										chr20	748992	749452	SLC52A3	-91																	chr4	15938093	15940897	FGFBP1	868			chr10	44197967	44198617	ZNF32
				chr15	70315909	70317124	TLE3	73998										chr20	1638393	1639816	SIRPG	-680																	chr4	16077324	16077853	PROM1	7735			chr10	44285864	44287132	ZNF32
				chr15	70740429	70740470	UACA	315482										chr20	3051954	3053196	OXT	309																	chr4	16943323	16944288	LDB2	-43374			chr10	44318634	44321630	ZNF32
				chr15	70785399	70787565	UACA	269450										chr20	19915716	19916087	RIN2	48737																	chr4	17708071	17711022	MED28	93293			chr10	44359161	44363776	ZNF32
				chr15	70877277	70878049	UACA	178269										chr20	29844549	29847402	DEFB115	509																	chr4	20528506	20529994	SLIT2	274063			chr10	44498046	44501010	ZNF32
				chr15	71371827	71372288	THSD4	-17233										chr20	29955259	29956585	DEFB118	-499																	chr4	20884321	20885246	SLIT2	629597			chr10	44500693	44503867	ZNF32
				chr15	72075835	72075962	SENP8	-333293										chr20	29993663	29995343	DEFB121	-434																	chr4	20985623	20986246	SLIT2	730748			chr10	44701498	44702818	CXCL12
				chr15	73611079	73611614	HCN4	50258										chr20	31781151	31781393	BPIFA3	-23861																	chr4	21305490	21306051	KCNIP4	644651			chr10	44871372	44875989	CXCL12
				chr15	75045126	75047385	CYP1A2	5071										chr20	31870405	31871019	BPIFB1	-229																	chr4	25003537	25005684	LGI2	27890			chr10	45641679	45644227	C10orf25
				chr15	75467997	75471200	GOLGA6C	-81341										chr20	33585040	33588424	MYH7B	23526																	chr4	25087441	25090665	LGI2	-56552			chr10	45938585	45941351	ALOX5
				chr15	78292470	78292550	TBC1D2B	77484										chr20	43932925	43935551	RBPJL	-1253																	chr4	25095343	25098059	LGI2	-64200			chr10	49482695	49483356	FRMPD2
				chr15	79501491	79502137	TMED3	-101590										chr20	44685203	44687730	NCOA5	32124																	chr4	25677759	25680526	SLC34A2	21677			chr10	50506293	50507298	DRGX
				chr15	81409649	81411066	IL16	-107383										chr20	50108579	50109375	NFATC2	50281																	chr4	26029960	26030691	SMIM20	114500			chr10	50599620	50602664	DRGX
				chr15	81426347	81428895	IL16	-90120										chr20	54986793	54987662	CASS4	-86																	chr4	27057954	27058431	STIM2	195730			chr10	52645399	52645847	A1CF
				chr15	81666393	81667725	TMC3	-505										chr20	59967284	59969413	CDH4	140867																	chr4	27102875	27102927	STIM2	240438			chr10	54531345	54532533	MBL2
				chr15	83225358	83226580	RPS17L	-16654										chr20	60118450	60120472	CDH4	291979																	chr4	37244172	37246827	RELL1	442498			chr10	73478985	73480942	C10orf105
				chr15	83951663	83954395	BNC1	437										chr20	60370985	60373450	TAF4	268648																	chr4	37244839	37250539	RELL1	440309			chr10	75432598	75434997	SYNPO2L
				chr15	89437710	89440088	HAPLN3	-42										chr20	60469025	60472065	TAF4	170321																	chr4	41745383	41749443	PHOX2B	3574			chr10	76801843	76803925	DUPD1
				chr15	89947346	89950204	POLG	-70697										chr20	60470081	60472331	TAF4	169660																	chr4	41747568	41753227	PHOX2B	589			chr10	77794591	77794696	C10orf11
				chr15	89948930	89953370	POLG	-73072										chr20	61001775	61003303	CABLES2	-20198																	chr4	41750466	41754857	PHOX2B	-1675			chr10	85985222	85986738	LRIT2
				chr15	90029474	90030410	RHCG	9902										chr20	61508481	61508590	TCFL5	-15421																	chr4	42122106	42122161	SLC30A9	129645			chr10	86001154	86003563	LRIT1
				chr15	90039409	90040550	RHCG	-136										chr20	62030494	62033563	CHRNA4	-39290																	chr4	43900946	43901084	KCTD8	549809			chr10	86001509	86005121	RGR
				chr15	91410508	91413236	FURIN	50										chr20	62048869	62053155	KCNQ2	52979																	chr4	46126066	46126448	GABRG1	-159			chr10	90692333	90694875	STAMBPL1
				chr15	93014416	93017169	ST8SIA2	78735										chr20	62583555	62583946	UCKL1	4017																	chr4	56020979	56023921	KDR	-30694			chr10	91737463	91738791	KIF20B
				chr15	93139145	93139515	FAM174B	59858										chr21	27372387	27372461	APP	170548																	chr4	56659770	56660460	EXOC1	-59667			chr10	103023412	103024213	LBX1
				chr15	96884532	96890452	NR2F2	13546										chr21	38349937	38353273	HLCS	-12832																	chr4	56685845	56686245	EXOC1	-33737			chr10	106425960	106426210	SORCS3
				chr15	96889169	96894987	NR2F2	18132										chr21	42520009	42520902	BACE2	-19272																	chr4	57178051	57181042	AASDH	74119			chr10	110326325	110326748	NONE
				chr15	96894342	96898045	NR2F2	22248										chr21	43098516	43100703	RIPK4	87656																	chr4	57178318	57183618	AASDH	72698			chr10	117817567	117819599	GFRA1
				chr15	96906354	96911988	NR2F2	35225										chr21	43785785	43786997	TFF1	312																	chr4	57458636	57459096	ARL9	87357			chr10	117884227	117887197	GFRA1
				chr15	98964571	98965359	IGF1R	-227235										chr21	43823604	43824262	UBASH3A	-91																	chr4	57968182	57971925	IGFBP7	6497			chr10	117997713	117997779	GFRA1
				chr15	100048371	100048500	MEF2A	-57469										chr21	44861617	44864600	SIK1	-16101																	chr4	58058692	58061991	IGFBP7	-83791			chr10	118304534	118305477	PNLIP
				chr15	100911974	100913948	ADAMTS17	-30751										chr21	45559077	45561490	C21orf33	6797																	chr4	62383028	62384183	LPHN3	315746			chr10	118956011	118957259	KCNK18
				chr15	101082639	101085341	CERS3	935										chr21	45622096	45624178	ICOSLG	37691																	chr4	68928981	68930433	TMPRSS11F	65891			chr10	121771263	121775065	SEC23IP
				chr15	101440419	101442813	LRRK1	-17804										chr21	46713166	46715205	POFUT2	-6373																	chr4	69045141	69048001	TMPRSS11BNL	37227			chr10	122262176	122262925	PPAPDC1A
				chr15	101585711	101587738	LRRK1	127305										chr21	47842207	47844134	DIP2A	-35853																	chr4	69046856	69048430	TMPRSS11BNL	36155			chr10	123919740	123922704	TACC2
				chr15	101661445	101661984	CHSY1	130422										chr22	18324579	18325505	BID	-68260																	chr4	69312104	69313197	TMPRSS11E	-516			chr10	123922620	123925543	TACC2
				chr15	101715747	101720914	CHSY1	73806										chr22	18985632	18986775	PRODH	-62138																	chr4	71200323	71200751	CABS1	-161			chr10	124319791	124320805	DMBT1
				chr15	101887154	101888554	SNRPA1	-52398										chr22	20236751	20237341	RTN4R	19008																	chr4	74848392	74854148	PPBP	2644			chr10	125614284	125617230	CPXM2
				chr15	101991512	101993115	PCSK6	37559										chr22	23863649	23864344	IGLL1	58498																	chr4	74853333	74854214	PPBP	140			chr10	127583619	127587253	FANK1
				chr15	102009795	102010195	PCSK6	19878										chr22	24105087	24105692	CHCHD10	5240																	chr4	75895596	75895858	PARM1	37401			chr10	127588814	127591639	FANK1
				chr15	102305119	102308058	OR4F6	-39313										chr22	25595589	25595955	CRYBB3	-45																	chr4	76823448	76824682	PPEF2	-384			chr10	128192896	128194154	C10orf90
				chr16	825076	825525	MSLNL	7625										chr22	30474915	30476525	HORMAD2	-443																	chr4	78033903	78035411	CCNI	-37499			chr10	129346391	129347529	NPS
				chr16	1104808	1107608	SSTR5	-22573										chr22	31498218	31501382	INPP5J	-19180																	chr4	79102707	79103290	FRAS1	124275			chr10	129346680	129350922	NPS
				chr16	1138344	1140939	C1QTNF8	6602										chr22	31518188	31518963	INPP5J	-404																	chr4	79338837	79339974	ANXA3	-133267			chr10	129379138	129379353	NPS
				chr16	1486064	1491215	CCDC154	5850										chr22	36013307	36013708	MB	-5																	chr4	79971177	79971462	PAQR3	-110728			chr10	130123624	130124853	MKI67
				chr16	2082689	2084795	SLC9A3R2	6873										chr22	36716469	36720207	MYH9	65725																	chr4	80246713	80247281	NAA11	207			chr10	130165332	130165501	MKI67
				chr16	2174255	2177155	PKD1	10194										chr22	36806185	36806655	MYH9	-22357																	chr4	80327523	80329486	GK2	867			chr10	130268585	130269030	MKI67
				chr16	2174754	2180141	PKD1	8451										chr22	40415331	40419857	GRAP2	120508																	chr4	81107087	81111985	PRDM8	3112			chr10	130279644	130281732	MKI67
				chr16	2331265	2334346	RNPS1	-15202										chr22	41762302	41763512	TEF	-15026																	chr4	81111393	81114251	PRDM8	6398			chr10	130279848	130282830	MKI67
				chr16	2533580	2536153	TBC1D24	9713										chr22	42548356	42550485	CYP2D6	-22513																	chr4	81117647	81119473	PRDM8	12136			chr10	130298586	130300498	MKI67
				chr16	2736874	2737356	KCTD5	4639										chr22	42685734	42687555	TCF20	-75197																	chr4	81127819	81128845	PRDM8	21908			chr10	130365546	130366851	MKI67
				chr16	3236323	3239638	OR1F1	-16266										chr22	45122261	45126040	ARHGAP8	25769																	chr4	81184245	81187198	FGF5	-2031			chr10	130422176	130424832	MKI67
				chr16	3253043	3254567	OR1F1	-442										chr22	46283142	46287028	WNT7B	87924																	chr4	81950160	81953202	BMP3	-438			chr10	130519824	130519885	MKI67
				chr16	3264321	3266276	OR1F1	11052										chr22	46467577	46473074	PPARA	-76173																	chr4	85404099	85407674	NKX6-1	13716			chr10	130546208	130546299	MKI67
				chr16	3342921	3345646	ZNF75A	-11202										chr22	47367756	47370307	TBC1D22A	210514																	chr4	90167616	90171423	TIGD2	135552			chr10	130610237	130610431	MGMT
				chr16	3481785	3482078	ZNF597	11610										chr22	49486271	49489391	FAM19A5	602559																	chr4	90815958	90816310	MMRN1	15451			chr10	130757223	130757757	MGMT
				chr16	3843012	3843415	TRAP1	-75616										chr22	49579793	49581756	BRD1	637677																	chr4	91156113	91156290	MMRN1	355519			chr10	130789381	130789492	MGMT
				chr16	4289417	4292047	SRL	1349										chr22	49717382	49720192	BRD1	499665																	chr4	93103551	93105176	GRID2	-121186			chr10	131647429	131650388	EBF3
				chr16	4991230	4994685	PPL	-5822										chr22	49761906	49765229	BRD1	454884																	chr4	94750704	94756031	ATOH1	3326			chr10	131647769	131653310	EBF3
				chr16	5037461	5040800	SEC14L5	30813										chr22	50017428	50018876	BRD1	200300																	chr4	94755520	94756895	ATOH1	6166			chr10	131706744	131708358	EBF3
				chr16	7382514	7382864	RBFOX1	-62										chr22	50025915	50028456	BRD1	191266																	chr4	96760014	96761796	PDHA2	-334			chr10	132284189	132284938	GLRX3
				chr16	7615516	7615568	RBFOX1	232791										chr22	50435413	50439227	TTLL8	58044																	chr4	101438804	101440278	EMCN	-291			chr10	132580880	132583721	GLRX3
				chr16	8806359	8807043	ABAT	-125										chr22	50746891	50749598	PLXNB2	-2189																	chr4	107952897	107955762	DKK2	3124			chr10	132582190	132584745	GLRX3
				chr16	9855280	9857925	GRIN2A	420008										chr22	50747822	50753068	PLXNB2	-4389																	chr4	111394270	111398146	ENPEP	-1021			chr10	132600162	132600814	GLRX3
				chr16	12189952	12192430	SNX29	120596										chr22	51015371	51018459	CPT1B	181																	chr4	111530471	111533883	PITX2	12082			chr10	132859649	132860218	PPP2R2D
				chr16	15237722	15240413	RRN3	-50894										chr22	51158550	51160651	ACR	-17023																	chr4	111531926	111536767	PITX2	9912			chr10	132877018	132877288	PPP2R2D
				chr16	15239992	15242839	RRN3	-53242																															chr4	111535334	111539907	PITX2	6638			chr10	133156015	133156155	PPP2R2D
				chr16	15818255	15820903	NDE1	82455																															chr4	111537570	111542825	PITX2	4061			chr10	133273800	133274319	PPP2R2D
				chr16	16168399	16170184	ABCC1	125858																															chr4	111545062	111550666	PITX2	-3605			chr10	133508442	133511418	PPP2R2D
				chr16	17254551	17255059	XYLT1	309933																															chr4	111553018	111558224	PITX2	-11362			chr10	134628036	134630642	NKX6-2
				chr16	19191386	19191796	SYT17	12020																															chr4	111557894	111561352	PITX2	-15364			chr10	134628152	134631140	NKX6-2
				chr16	19421817	19422554	TMC5	129																															chr4	117519647	117520758	TRAM1L1	486533			chr10	134650068	134652276	NKX6-2
				chr16	20702422	20702872	ACSM1	-69																															chr4	117626456	117627109	TRAM1L1	379953			chr10	134657052	134659548	NKX6-2
				chr16	20774960	20775352	ACSM3	132																															chr4	117847088	117847545	TRAM1L1	159419			chr10	134679383	134681869	NKX6-2
				chr16	22326203	22326535	POLR3E	17639																															chr4	122085241	122086177	TNIP3	62912			chr10	134679435	134683335	NKX6-2
				chr16	23153611	23156203	USP31	5684																															chr4	122137613	122138632	TNIP3	10498			chr10	134690534	134693097	NKX6-2
				chr16	23194674	23199222	SCNN1G	2912																															chr4	122300140	122302331	QRFPR	978			chr10	134692167	134694878	NKX6-2
				chr16	23706242	23706666	PLK1	16311																															chr4	122852779	122855216	TRPC3	18911			chr10	134694878	134699744	NKX6-2
				chr16	24372426	24373675	CACNG3	106177																															chr4	128391540	128391842	INTU	-162396			chr10	134698765	134703407	NKX6-2
				chr16	27829728	27829801	GSG1L	245065																															chr4	135248186	135248946	PABPC4L	-125663			chr10	134731784	134736248	NKX6-2
				chr16	28270238	28270754	SBK1	-33344																															chr4	135865398	135865584	PABPC4L	-742588			chr10	134735893	134741032	NKX6-2
				chr16	28517278	28519597	IL27	-283																															chr4	139609965	139610188	CCRN4L	-326866			chr10	134746824	134750215	NKX6-2
				chr16	28995271	28996533	LAT	-245																															chr4	141391053	141391254	ENSG00000205301	28222			chr10	134807335	134810240	GPR123
				chr16	29755688	29757461	C16orf54	752																															chr4	144939574	144941609	GYPB	-100			chr10	134836799	134840630	GPR123
				chr16	29796373	29796756	KIF22	-5476																															chr4	146679918	146684278	MMAA	142683			chr10	134853551	134859458	GPR123
				chr16	29836211	29837267	MVP	5010																															chr4	146740968	146743669	ZNF827	117304			chr10	134860860	134863617	GPR123
				chr16	29884970	29888733	CDIPT	-11795																															chr4	146826739	146831054	ZNF827	30726			chr10	134874942	134878340	GPR123
				chr16	31146682	31147633	PRSS8	-75																															chr4	147043174	147043810	LSM6	-53389			chr10	134882170	134884645	GPR123
				chr16	34659664	34660044	NONE																																chr4	147568715	147569938	POU4F2	9282			chr10	134884177	134887227	GPR123
				chr16	34787199	34787597	NONE																																chr4	153894792	153899160	ARFIP1	195887			chr10	134894048	134899027	GPR123
				chr16	49407465	49407997	CBLN1	-91989																															chr4	153897117	153900940	ARFIP1	197940			chr10	134908187	134913812	GPR123
				chr16	49869755	49875061	ZNF423	-15758																															chr4	155056878	155056945	DCHS2	255537			chr10	134911047	134916087	GPR123
				chr16	50003431	50003613	CNEP1R1	-54799																															chr4	155505887	155507878	FGA	5035			chr10	134915746	134920351	GPR123
				chr16	54321260	54325929	IRX3	-2920																															chr4	163905924	163906126	NAF1	182048			chr10	134918781	134924050	GPR123
				chr16	54404353	54404709	IRX3	-83856																															chr4	165304443	165305815	MARCH1	73			chr10	134925816	134930475	GPR123
				chr16	54407943	54408014	IRX3	-87304																															chr4	165850972	165851859	TRIM61	47404			chr10	134941951	134945099	KNDC1
				chr16	54967714	54973385	IRX5	5776																															chr4	165851859	165854246	TRIM61	45767			chr10	135440923	135441372	FRG2B
				chr16	54971007	54974287	IRX5	7873																															chr4	165898666	165899396	TRIM61	-211			chr11	1365011	1365461	TOLLIP
				chr16	55908870	55909732	CES1	-42231																															chr4	165928549	165928792	TRIM60	-24434			chr11	1392099	1394909	BRSK2
				chr16	56650847	56651356	MT1E	-8285																															chr4	174417985	174422626	HAND2	31074			chr11	1704632	1707647	KRTAP5-6
				chr16	56667262	56672671	MT1A	-2611																															chr4	174421114	174424942	HAND2	28352			chr11	1937457	1939725	TNNT3
				chr16	56696748	56698352	MT1G	4427																															chr4	174424942	174430141	HAND2	23838			chr11	1939546	1943014	TNNT3
				chr16	56706854	56710256	MT1H	4829																															chr4	174428060	174432571	HAND2	21064			chr11	2026734	2031890	MRPL23
				chr16	57405979	57406955	CX3CL1	97																															chr4	174436918	174439756	HAND2	13043			chr11	2064747	2067849	IGF2
				chr16	57653169	57654347	GPR56	-8661																															chr4	174437333	174442812	HAND2	11307			chr11	2109664	2109726	IGF2
				chr16	57662008	57662690	GPR56	-70																															chr4	174444166	174450016	HAND2	4289			chr11	2176433	2177498	INS
				chr16	57835436	57837114	KIFC3	225																															chr4	175839423	175841091	ADAM29	748			chr11	2181039	2183864	INS-IGF2
				chr16	57916919	57918670	KIFC3	-81295																															chr4	175895177	175899203	ADAM29	57681			chr11	2182457	2188244	INS-IGF2
				chr16	59786279	59789219	NONE																																chr4	178648422	178650141	AGA	-285625			chr11	2191082	2193742	TH
				chr16	66399929	66402367	CDH5	615																															chr4	183244357	183247234	TENM3	81214			chr11	2203686	2207660	TH
				chr16	66610375	66613970	CMTM2	-1187																															chr4	183714372	183717025	DCTD	122833			chr11	4902464	4903155	OR51T1
				chr16	67200492	67204807	NOL3	-5255																															chr4	185139078	185140328	ENPP6	-589			chr11	4927915	4928760	OR51A7
				chr16	67360129	67360869	KCTD19	167																															chr4	185721490	185724837	ACSL1	24808			chr11	4945422	4945892	OR51G1
				chr16	67430099	67433636	TPPP3	-6012																															chr4	185820660	185821318	ACSL1	-73017			chr11	4977001	4977924	OR51A2
				chr16	67997858	68000829	SLC12A4	3253																															chr4	185935484	185938303	HELT	-3189			chr11	5008411	5010562	OR51L1
				chr16	68265587	68271177	ESRP2	2105																															chr4	187404923	187407036	MTNR1A	70741			chr11	5067039	5067927	OR52J3
				chr16	69958189	69958964	CLEC18A	-26506																															chr4	187422005	187422119	MTNR1A	54659			chr11	5142602	5144101	OR52A5
				chr16	70679178	70680817	MTSS1L	39971																															chr4	188256637	188256765	FAT1	-611692			chr11	5173436	5174413	OR52A5
				chr16	70713203	70715140	MTSS1L	5797																															chr4	188426437	188428637	ZFP42	-489388			chr11	5247586	5249528	HBB
				chr16	71475279	71477052	ZNF23	19951																															chr4	188533158	188534912	ZFP42	-382890			chr11	5263432	5265992	HBG1
				chr16	71559579	71560205	CHST4	756																															chr4	188895390	188895421	ZFP42	-21519			chr11	5270556	5274883	HBG1
				chr16	73095395	73099917	ZFHX3	-15382																															chr4	188913931	188916875	ZFP42	-1522			chr11	5274883	5277210	HBG1
				chr16	73097903	73101264	ZFHX3	-17310																															chr4	188915407	188918218	ZFP42	-112			chr11	5290746	5291298	HBG1
				chr16	75142026	75145843	LDHD	6730																															chr4	188924612	188924752	ZFP42	7757			chr11	5345105	5346249	OR51B2
				chr16	75279566	75282362	BCAR1	18941																															chr4	188952355	188953906	ZFP42	36206			chr11	5364676	5365377	OR51B5
				chr16	78539954	78540172	WWOX	406753																															chr4	189026000	189028032	TRIML2	-269			chr11	5442434	5444223	OR51Q1
				chr16	79263473	79263739	MAF	371005																															chr4	189059510	189061157	TRIML1	-239			chr11	5527468	5531524	HBE1
				chr16	79381402	79381643	MAF	253088																															chr4	189158022	189158087	TRIML1	97482			chr11	5535624	5539372	HBE1
				chr16	79620699	79625412	MAF	11555																															chr4	189203391	189204473	TRIML1	143359			chr11	5566461	5568008	OR52H1
				chr16	81526361	81528989	CMIP	48900																															chr4	189333138	189333449	TRIML1	272721			chr11	6191109	6192943	OR52B2
				chr16	81564161	81565917	CMIP	86264																															chr4	189375874	189376729	TRIML1	315729			chr11	6260271	6261798	CNGA4
				chr16	81577049	81579629	CMIP	99564																															chr4	189578842	189580798	TRIML1	519247			chr11	6789940	6790970	OR2AG2
				chr16	81709749	81712102	PLCG2	-101937																															chr4	189955232	189956957	TRIML1	895522			chr11	6817040	6818466	OR6A2
				chr16	84076320	84079266	SLC38A8	-2031																															chr4	190474477	190475137	FRG1	-387136			chr11	6865719	6867337	OR10A5
				chr16	84228377	84231032	ADAD2	4961																															chr4	190563979	190567721	FRG1	-296093			chr11	7847155	7848885	OR5P3
				chr16	85116332	85116513	KIAA0513	19605																															chr4	190567721	190569726	FRG1	-293219			chr11	7869872	7871040	OR5P3
				chr16	85157762	85160569	KIAA0513	62348																															chr4	190597409	190597946	FRG1	-264265			chr11	7960899	7961985	OR10A3
				chr16	85317750	85320882	KIAA0513	222498																															chr4	190902989	190905801	FRG1	42452			chr11	7982706	7985226	NLRP10
				chr16	85334289	85336004	KIAA0513	238329																															chr4	190903822	190906123	FRG1	43030			chr11	7984973	7985764	NLRP10
				chr16	85404654	85410525	GSE1	-239232																															chr5	79514	82243	PLEKHG4B	-59494			chr11	8060031	8060468	TUB
				chr16	85468987	85470674	GSE1	-176991																															chr5	155061	155199	PLEKHG4B	14757			chr11	8334718	8337468	LMO1
				chr16	86102003	86102267	IRF8	169726																															chr5	160335	164172	PLEKHG4B	21881			chr11	18955977	18957755	MRGPRX1
				chr16	86253508	86254105	FOXF1	-290326																															chr5	531052	536452	SLC9A3	-9305			chr11	27061533	27062963	BBOX1
				chr16	86368285	86371363	FOXF1	-174309																															chr5	535485	539998	SLC9A3	-13295			chr11	30033960	30037031	KCNA4
				chr16	86386091	86388853	FOXF1	-156661																															chr5	569750	572373	CEP72	-41325			chr11	30252614	30255943	FSHB
				chr16	86868192	86870745	FOXL1	257354																															chr5	570685	574244	CEP72	-39922			chr11	30601783	30603030	MPPED2
				chr16	87336744	87339708	FBXO31	79137																															chr5	1016279	1016768	NKD2	7580			chr11	32010004	32012497	RCN1
				chr16	87644704	87647531	JPH3	9607																															chr5	1103325	1106118	SLC12A7	7428			chr11	33562503	33563946	KIAA1549L
				chr16	87952163	87952767	CA5A	17657																															chr5	1104195	1110089	SLC12A7	5008			chr11	33677621	33682676	CD59
				chr16	88182427	88186835	BANP	181007																															chr5	1168528	1170868	SLC6A19	-32012			chr11	34533294	34535579	ELF5
				chr16	88228257	88228776	BANP	224893																															chr5	1193503	1198257	SLC6A19	-5830			chr11	40136810	40138552	LRRC4C
				chr16	88697947	88703634	IL17C	-4210																															chr5	1204924	1207464	SLC6A19	4484			chr11	44785348	44787547	TSPAN18
				chr16	88703611	88706717	IL17C	163																															chr5	1216726	1219499	SLC6A18	-7357			chr11	44926927	44927976	TP53I11
				chr16	88717134	88718818	CYBA	-416																															chr5	1217080	1222847	SLC6A18	-5506			chr11	45420355	45420442	SYT13
				chr16	89363830	89364035	ZNF778	79815																															chr5	1221780	1226977	SLC6A18	-1091			chr11	55586264	55587764	OR5D18
				chr16	89408322	89411232	ZNF778	125659																															chr5	1225525	1231351	SLC6A18	2968			chr11	55605161	55606710	OR5D16
				chr16	89445433	89445503	ANKRD11	111501																															chr5	1250746	1254777	SLC6A18	27292			chr11	55653080	55653310	TRIM51
				chr16	90075204	90077956	DBNDD1	-51																															chr5	1254426	1258994	SLC6A18	31240			chr11	55681277	55682457	OR5W2
				chr17	146487	152350	RPH3AL	53179																															chr5	1262072	1266595	TERT	30828			chr11	55703443	55704601	OR5I1
				chr17	178107	182928	RPH3AL	22080																															chr5	1280305	1286162	TERT	11928			chr11	56112153	56113543	OR8K1
				chr17	750766	754463	GLOD4	-67034																															chr5	1298761	1300894	TERT	-4666			chr11	56510971	56511965	OR9G4
				chr17	800084	800749	NXN	82593																															chr5	1405070	1407569	SLC6A3	39225			chr11	57528838	57529614	CTNND1
				chr17	851933	855312	NXN	29387																															chr5	1430421	1431238	SLC6A3	14715			chr11	58207266	58208576	OR5B12
				chr17	872762	873452	NXN	9903																															chr5	1438225	1439208	SLC6A3	6828			chr11	58275210	58277073	OR5B21
				chr17	907105	910391	TIMM22	8391																															chr5	1660205	1662606	LPCAT1	-137314			chr11	58499409	58500455	GLYAT
				chr17	1057343	1057541	ABR	25726																															chr5	1672318	1673510	MRPL36	127095			chr11	59190192	59191352	OR5A2
				chr17	1521312	1521483	SLC43A2	10732																															chr5	1786671	1786804	MRPL36	13271			chr11	59210634	59211431	OR5A1
				chr17	1630948	1636454	WDR81	5447																															chr5	1834415	1836793	NDUFS6	34090			chr11	59480501	59482698	OR10V1
				chr17	1665119	1666607	SERPINF1	610																															chr5	1836569	1841622	NDUFS6	37582			chr11	59806898	59808049	PLAC1L
				chr17	1686627	1686737	SERPINF1	21429																															chr5	1876719	1882520	IRX4	7712			chr11	59822727	59824541	MS4A3
				chr17	1880631	1883179	RTN4RL1	46273																															chr5	1885367	1888033	IRX4	632			chr11	59855616	59856358	MS4A2
				chr17	1961778	1966796	HIC1	4683																															chr5	1950212	1952941	IRX4	-64245			chr11	59950405	59952153	MS4A6A
				chr17	1969338	1973400	HIC1	11765																															chr5	2066634	2066711	IRX4	-179341			chr11	60282420	60284021	MS4A13
				chr17	1973400	1975245	HIC1	14719																															chr5	2155809	2156191	IRX4	-268668			chr11	61283307	61284417	PPP1R32
				chr17	2886250	2886453	OR1D5	80549																															chr5	2184062	2187004	IRX4	-298201			chr11	61956390	61959756	SCGB1D1
				chr17	3100171	3100972	OR1A2	-241																															chr5	2204535	2207176	IRX4	-318524			chr11	62008949	62009585	SCGB1D2
				chr17	3117953	3119329	OR1A1	-274																															chr5	2334402	2335723	IRX2	416713			chr11	62036934	62037659	SCGB2A2
				chr17	3589140	3593588	P2RX5	8334																															chr5	2865179	2867363	C5orf38	114009			chr11	62063821	62066715	SCGB1D4
				chr17	3697993	3698239	ITGAE	6421																															chr5	2914593	2917545	C5orf38	163807			chr11	62752119	62753944	SLC22A6
				chr17	3704471	3705875	ITGAE	-636																															chr5	3092821	3093712	C5orf38	341005			chr11	63136783	63137555	SLC22A9
				chr17	3827633	3828268	P2RX1	-8157																															chr5	3101614	3106230	C5orf38	351660			chr11	63973006	63977233	FERMT3
				chr17	4542859	4545721	ALOX15	1299																															chr5	3121953	3122162	C5orf38	369796			chr11	64328158	64331745	SLC22A11
				chr17	4761644	4764504	MINK1	26391																															chr5	3180918	3182108	IRX1	-414655			chr11	64357281	64359693	SLC22A12
				chr17	5018984	5019840	USP6	-321																															chr5	3197320	3198175	IRX1	-398420			chr11	64358063	64361020	SLC22A12
				chr17	6557720	6560967	MED31	-4390																															chr5	3511381	3513521	IRX1	-83717			chr11	64366467	64372277	SLC22A12
				chr17	6656315	6659562	XAF1	-1220																															chr5	3535438	3539154	IRX1	-58872			chr11	64391574	64394492	SLC22A12
				chr17	6898738	6900799	ALOX12	385																															chr5	3587851	3592718	IRX1	-5883			chr11	64455673	64458129	NRXN2
				chr17	7076926	7077709	ASGR1	5565																															chr5	3596207	3601357	IRX1	2614			chr11	64458117	64458869	NRXN2
				chr17	7284662	7290395	TNK1	3373																															chr5	3605783	3609364	IRX1	11406			chr11	64626220	64627776	CDC42BPG
				chr17	7826155	7826623	KCNAB3	6364																															chr5	3853654	3855077	IRX1	258198			chr11	64635728	64638190	EHD1
				chr17	7905636	7907755	GUCY2D	784																															chr5	3962083	3963277	IRX1	366512			chr11	64642144	64644487	EHD1
				chr17	8213328	8213813	ARHGEF15	-30																															chr5	4116171	4116583	IRX1	520209			chr11	67035965	67039119	ADRBK1
				chr17	8230130	8232565	ODF4	-11834																															chr5	4511582	4512534	ADAMTS16	-628385			chr11	67200097	67204799	PTPRCAP
				chr17	9141550	9143838	NTN1	217835																															chr5	4863806	4866602	ADAMTS16	-275239			chr11	67202122	67207599	PTPRCAP
				chr17	10371992	10374091	MYH4	-166																															chr5	5033763	5033993	ADAMTS16	-106565			chr11	67325980	67326225	GSTP1
				chr17	10707401	10708230	PIRT	33946																															chr5	6182215	6182647	MED10	196276			chr11	67442067	67443131	ALDH3B2
				chr17	11145805	11148761	SHISA6	2703																															chr5	6845652	6846268	PAPD7	131242			chr11	68436750	68438018	GAL
				chr17	15686309	15686473	TBC1D26	50800																															chr5	7825292	7827964	FASTKD3	42487			chr11	69451115	69453653	CCND1
				chr17	15821016	15824118	ADORA2B	-25664																															chr5	8839868	8842744	SEMA5A	704881			chr11	69466728	69469820	CCND1
				chr17	16569088	16570850	ZNF624	-12802																															chr5	10149949	10150331	FAM173B	99858			chr11	69624091	69626349	FGF3
				chr17	17601312	17604184	RAI1	17961																															chr5	10972070	10973693	DAP	-211498			chr11	69945518	69947048	ANO1
				chr17	17604146	17606846	RAI1	20709																															chr5	10991866	10992684	DAP	-230891			chr11	69994152	69994297	FADD
				chr17	17625521	17628152	RAI1	42050																															chr5	11082865	11082942	DAP	-321520			chr11	70505972	70508659	CTTN
				chr17	17626019	17628656	RAI1	42551																															chr5	11383489	11385893	CTNND2	519464			chr11	71238225	71239055	KRTAP5-7
				chr17	17908098	17910974	ATPAF2	32946																															chr5	11588971	11589049	CTNND2	315145			chr11	71258392	71260323	KRTAP5-9
				chr17	18010713	18012134	MYO15A	-596																															chr5	12794310	12795646	CTNND2	-890823			chr11	71276557	71277473	KRTAP5-10
				chr17	18881907	18882139	SLC5A10	26545																															chr5	15925265	15928114	MARCH11	253194			chr11	71287919	71288514	KRTAP5-11
				chr17	19285345	19290520	MFAP4	2570																															chr5	15935879	15937169	MARCH11	243360			chr11	72326138	72327807	PDE2A
				chr17	19287978	19291120	MFAP4	954																															chr5	15936642	15939534	MARCH11	241796			chr11	76371932	76372128	LRRC32
				chr17	19628012	19628421	SLC47A2	-8298																															chr5	16735498	16738125	FAM134B	-119645			chr11	78980839	78981869	TENM4
				chr17	26832584	26835115	FOXN1	-17109																															chr5	16783782	16785135	MYO10	151913			chr11	83501743	83502232	CCDC90B
				chr17	27187966	27189285	ERAL1	6670																															chr5	16792048	16794882	MYO10	142907			chr11	89654367	89656189	TRIM49D1
				chr17	27312855	27315628	SEZ6	19074																															chr5	17255115	17260652	BASP1	40215			chr11	107574836	107578793	SLN
				chr17	27369780	27370988	PIPOX	466																															chr5	17272870	17275783	BASP1	56658			chr11	107578208	107579390	SLN
				chr17	27396961	27397800	TIAF1	8494																															chr5	19988018	19988944	CDH18	587501			chr11	114466093	114467115	NXPE4
				chr17	27899465	27901067	TP53I13	4604																															chr5	26669288	26669882	CDH9	369108			chr11	114478363	114482922	NXPE4
				chr17	32595801	32597714	CCL7	-482																															chr5	27036352	27038836	CDH9	1099			chr11	114486075	114488817	NXPE4
				chr17	32611642	32612799	CCL11	-466																															chr5	27038605	27040099	CDH9	-659			chr11	114488817	114493760	NXPE4
				chr17	32645748	32647709	CCL8	674																															chr5	28809037	28810645	NONE				chr11	114548759	114549291	NXPE2
				chr17	32682770	32683481	CCL13	-345																															chr5	28926477	28928735	NONE				chr11	114828793	114831791	NXPE2
				chr17	32688878	32692008	CCL1	-193																															chr5	31323107	31323515	CDH6	129454			chr11	116147407	116147929	BUD13
				chr17	34207332	34208503	CCL5	-406																															chr5	31796424	31799285	PDZD2	158338			chr11	117695486	117696015	FXYD2
				chr17	35118924	35119063	MRM1	160993																															chr5	31908408	31908512	GOLPH3	265996			chr11	119522486	119524243	PVRL1
				chr17	35241844	35242756	LHX1	-51784																															chr5	33889461	33892429	ADAMTS12	1352			chr11	120005650	120008607	TRIM29
				chr17	35293930	35299600	LHX1	2681																															chr5	36301436	36302704	RANBP3L	-68			chr11	120997680	121001293	TECTA
				chr17	35297146	35302352	LHX1	5665																															chr5	38467248	38468306	LIFR	127729			chr11	121023627	121023720	TECTA
				chr17	35423405	35424933	AATF	117994																															chr5	38595383	38597870	LIFR	-1121			chr11	121986736	121987203	BLID
				chr17	36714803	36720382	SRCIN1	44590																															chr5	45260623	45262443	HCN1	434720			chr11	122017381	122018662	BLID
				chr17	36718549	36722136	SRCIN1	41840																															chr5	50677808	50679817	ISL1	-108			chr11	122021839	122023504	BLID
				chr17	36734475	36735584	SRCIN1	27153																															chr5	50683215	50686281	ISL1	5827			chr11	122051193	122051844	BLID
				chr17	37028295	37031281	LASP1	3676																															chr5	50692281	50696059	ISL1	15249			chr11	123493496	123496000	SCN3B
				chr17	37073701	37075068	LASP1	48273																															chr5	59559062	59559218	PDE4D	-369515			chr11	123624914	123626544	OR6X1
				chr17	37216789	37219764	PLXDC1	89625																															chr5	59782121	59784544	DEPDC1B	212655			chr11	123754732	123757153	TMEM225
				chr17	37893005	37896620	GRB7	-211																															chr5	60039414	60040736	DEPDC1B	-44087			chr11	123814163	123815202	OR6T1
				chr17	38170632	38173542	CSF3	390																															chr5	63252793	63255687	HTR1A	3540			chr11	123847741	123849197	OR10S1
				chr17	38245507	38249729	NR1D1	9360																															chr5	63253616	63257941	HTR1A	2001			chr11	123899065	123900690	OR10G8
				chr17	38503802	38506350	GJD3	14991																															chr5	71755571	71757960	ZNF366	46788			chr11	124180298	124181369	OR8D1
				chr17	38599056	38603555	IGFBP4	1593																															chr5	71756129	71759007	ZNF366	45986			chr11	124293907	124295700	OR8B4
				chr17	38705895	38710320	CCR7	13616																															chr5	71803219	71805533	ZNF366	-822			chr11	124310939	124311423	OR8B8
				chr17	39597909	39598940	KRT38	-1252																															chr5	72467793	72470395	TMEM174	72			chr11	124387060	124387454	OR8B12
				chr17	39791049	39793142	KRT17	-11267																															chr5	72469145	72471841	TMEM174	1471			chr11	124413229	124413728	OR8B12
				chr17	40247744	40250727	DHX58	15515																															chr5	72528111	72530472	TMEM174	60270			chr11	124480990	124481614	PANX3
				chr17	40256909	40260053	DHX58	6270																															chr5	72590921	72593919	TMEM174	123398			chr11	124487316	124490178	TBRG1
				chr17	40438312	40443790	STAT5A	1486																															chr5	72593048	72596822	TMEM174	125913			chr11	124767720	124770463	ROBO4
				chr17	40463806	40465546	STAT5A	25111																															chr5	72594461	72599786	TMEM174	128102			chr11	124805538	124806777	HEPACAM
				chr17	40554081	40556833	STAT3	-14871																															chr5	72672345	72677287	FOXD1	69536			chr11	125157402	125159047	PKNOX2
				chr17	40805506	40805956	TUBG2	-5592																															chr5	72728265	72732853	FOXD1	13793			chr11	125615317	125616888	PATE1
				chr17	40822424	40826212	PLEKHH3	4651																															chr5	72739768	72740748	FOXD1	4094			chr11	125656966	125658038	PATE3
				chr17	40851109	40853095	CNTNAP1	17471																															chr5	78365255	78366076	BHMT2	126			chr11	125657958	125660444	PATE3
				chr17	40934398	40937365	WNK4	3186																															chr5	78406264	78408347	BHMT	-296			chr11	127811589	127812834	ETS1
				chr17	41361637	41365094	TMEM106A	-528																															chr5	82969524	82970473	HAPLN1	47433			chr11	128679884	128682689	KCNJ1
				chr17	41738893	41740208	MEOX1	-229																															chr5	86180476	86180679	COX7C	266805			chr11	128708512	128712932	KCNJ1
				chr17	42449613	42452994	FAM171A2	-10061																															chr5	87963342	87968118	MEF2C	234169			chr11	129722454	129723987	TMEM45B
				chr17	43034755	43037808	C1QL1	9157																															chr5	88185768	88188704	MEF2C	12663			chr11	130340832	130343798	ADAMTS15
				chr17	43367609	43371099	SPATA32	-29875																															chr5	92603043	92603424	NR2F1	-315809			chr11	131557345	131559158	NTM
				chr17	43482735	43484506	ARHGAP27	19376																															chr5	97725789	97728181	RGMB	-378014			chr11	131758433	131759565	NTM
				chr17	43503131	43505638	ARHGAP27	-1388																															chr5	99381840	99382144	FAM174A	-489017			chr11	131758858	131761763	NTM
				chr17	44895317	44897512	WNT3	-289																															chr5	99723951	99726346	FAM174A	-145860			chr11	131799642	131799701	NTM
				chr17	44896424	44899957	WNT3	-2065																															chr5	101119084	101119766	SLCO4C1	512828			chr11	131939328	131941989	NTM
				chr17	44918854	44919658	WNT9B	-9696																															chr5	101834136	101835664	SLCO6A1	-180			chr11	131940246	131942942	NTM
				chr17	45855553	45858084	OSBPL7	42317																															chr5	111312498	111313992	NREP	-617			chr11	132107419	132107699	NTM
				chr17	45922479	45925604	SP6	4517																															chr5	112539140	112541553	DCP2	227914			chr11	132112645	132115530	NTM
				chr17	45944339	45944464	SP6	-15843																															chr5	113388886	113394591	KCNN2	-304903			chr11	132115434	132116174	NTM
				chr17	45948135	45949878	SP6	-20448																															chr5	113695858	113699683	KCNN2	1129			chr11	132177605	132177693	NTM
				chr17	46604235	46607103	HOXB1	2690																															chr5	121186479	121188228	FTMT	-296			chr11	132526947	132527438	OPCML
				chr17	46645972	46651360	HOXB4	8807																															chr5	122971759	122972409	CSNK1G3	124291			chr11	132830180	132831381	OPCML
				chr17	46664647	46670029	HOXB5	3985																															chr5	125799820	125800916	GRAMD3	104544			chr11	132910642	132912309	OPCML
				chr17	46717147	46720386	HOXB9	-14928																															chr5	126429201	126432189	C5orf63	-21511			chr11	133231147	133234073	OPCML
				chr17	46828820	46832919	HOXB13	-24330																															chr5	126984145	126986758	CTXN3	716			chr11	133715076	133716207	SPATA19
				chr17	47589594	47592680	NGFR	18482																															chr5	126984994	126988869	CTXN3	2196			chr11	134532208	134534456	B3GAT1
				chr17	47967818	47968352	TAC4	-42706																															chr5	128300696	128302248	SLC27A6	651			chr11	134812687	134812762	B3GAT1
				chr17	48040877	48044465	DLX4	-3867																															chr5	130328126	130331769	HINT1	171230			chr12	258436	259396	SLC6A12
				chr17	48153934	48154356	PDK2	-18494																															chr5	131394999	131397746	IL3	151			chr12	1943722	1945300	LRTM2
				chr17	48260961	48263204	COL1A1	16910																															chr5	131879188	131880649	IL5	-705			chr12	1945300	1949586	LRTM2
				chr17	48544724	48548533	CHAD	-302																															chr5	132207512	132210176	LEAP2	830			chr12	2224410	2226907	CACNA1C
				chr17	48970357	48971001	TOB1	-26973																															chr5	134385984	134388224	PITX1	-17116			chr12	2353479	2356703	CACNA1C
				chr17	49021875	49024834	TOB1	-79649																															chr5	134783075	134787465	C5orf20	-2232			chr12	2613703	2613948	FKBP4
				chr17	53341098	53343561	HLF	-43																															chr5	134786596	134788649	C5orf20	-4585			chr12	2760899	2762840	FKBP4
				chr17	53798372	53800554	TMEM100	10019																															chr5	134813213	134814626	C5orf20	-30882			chr12	4397947	4399998	CCND2
				chr17	53922670	53923100	PCTP	94545																															chr5	134868054	134870977	NEUROG1	2123			chr12	4416614	4417170	C12orf5
				chr17	55122828	55124187	AKAP1	-39043																															chr5	134872610	134878149	NEUROG1	-3741			chr12	4478951	4482799	FGF23
				chr17	55210898	55213656	AKAP1	49726																															chr5	134989659	134990707	CXCL14	-75214			chr12	4553029	4557277	FGF6
				chr17	55888454	55888548	MRPS23	38916																															chr5	135185375	135188337	SLC25A48	16440			chr12	4920472	4923529	KCNA6
				chr17	55952063	55952563	MRPS23	-24896																															chr5	135186521	135188477	SLC25A48	17083			chr12	6664536	6667374	IFFO1
				chr17	56246435	56247036	OR4D2	-281																															chr5	135587300	135587450	TRPC7	113850			chr12	7060187	7062109	PTPN6
				chr17	56405155	56408804	BZRAP1	-1535																															chr5	135692034	135693111	TRPC7	8652			chr12	7070317	7073264	PHB2
				chr17	57228573	57229691	SKA2	3498																															chr5	137142029	137143797	HNRNPA0	-52874			chr12	7817844	7819180	APOBEC1
				chr17	58498712	58500186	USP32	-29954																															chr5	137203358	137206356	MYOT	1377			chr12	8559628	8559779	CLEC6A
				chr17	59477846	59482956	TBX2	3144																															chr5	138842004	138843257	ECSCR	-303			chr12	13712678	13717392	EMP1
				chr17	59480926	59485894	TBX2	6153																															chr5	140174449	140177056	PCDHA2	1203			chr12	14109211	14109584	GRIN2B
				chr17	59520986	59521422	TBX4	-12603																															chr5	140209956	140215201	PCDHA7	-1390			chr12	16499963	16500403	MGST1
				chr17	59529316	59532306	TBX4	-2996																															chr5	140219608	140223264	PCDHA8	529			chr12	29375141	29379156	FAR2
				chr17	59529618	59535253	TBX4	-1371																															chr5	140227765	140230326	PCDHA9	1998			chr12	34487126	34491142	ALG10
				chr17	60885250	60886284	2015-03-10	-72																															chr5	140238079	140243006	PCDHA10	4909			chr12	34489995	34495086	ALG10
				chr17	61926188	61927036	SMARCD2	-6312																															chr5	140246626	140250948	PCDHA11	98			chr12	34493996	34499253	ALG10
				chr17	62493664	62498297	POLG2	-2827																															chr5	140479025	140482926	PCDHB3	742			chr12	34500640	34503594	ALG10
				chr17	62772909	62777298	SMURF2	-116918																															chr5	140501117	140503914	PCDHB4	935			chr12	51717674	51718355	BIN2
				chr17	70110421	70114623	SOX9	-4639																															chr5	140528785	140532058	PCDHB6	583			chr12	52799999	52801494	KRT82
				chr17	70215735	70216332	SOX9	98873																															chr5	140554819	140559871	PCDHB8	-26			chr12	52887263	52890212	KRT6A
				chr17	70339099	70339343	SOX9	222060																															chr5	140561893	140564161	PCDHB16	2047			chr12	52946482	52948345	KRT71
				chr17	71257980	71259036	CPSF4L	-489																															chr5	140566303	140569144	PCDHB10	-4218			chr12	52967554	52968145	KRT74
				chr17	71280700	71282593	CPSF4L	-23628																															chr5	140588139	140590533	PCDHB12	1045			chr12	53012009	53013344	KRT73
				chr17	71361857	71361901	CDC42EP4	-53565																															chr5	140592867	140596187	PCDHB13	1018			chr12	53045793	53047127	KRT2
				chr17	72231318	72231448	TTYH2	21730																															chr5	140598706	140603270	PCDHB14	-2090			chr12	53068882	53069933	KRT1
				chr17	72362302	72364767	GPR142	-62																															chr5	140602519	140605851	PCDHB14	1107			chr12	53073506	53075482	KRT1
				chr17	72440050	72443401	GPRC5C	14674																															chr5	140624869	140627399	PCDHB15	987			chr12	53208709	53208762	KRT4
				chr17	73083692	73084494	SLC16A5	-940																															chr5	140733385	140737111	PCDHGA4	480			chr12	54963149	54965787	PPP1R1A
				chr17	73506017	73507788	CASKIN2	4761																															chr5	141990747	141995186	FGF1	7940			chr12	55002180	55005397	PPP1R1A
				chr17	74131549	74134059	FOXJ1	4576																															chr5	142065539	142066938	FGF1	-65332			chr12	55028545	55029147	LACRT
				chr17	74564821	74565795	ST6GALNAC2	16902																															chr5	143977447	143978420	KCTD16	393094			chr12	55041948	55043559	DCD
				chr17	74639731	74641294	ST6GALNAC1	-593																															chr5	145717010	145721152	POU4F3	494			chr12	56030242	56031142	OR10P1
				chr17	74704158	74706567	MXRA7	1674																															chr5	145755663	145759373	POU4F3	38931			chr12	56327217	56329903	DGKA
				chr17	74865925	74869001	MGAT5B	-1266																															chr5	146435656	146436805	PPP2R2B	-694			chr12	56390073	56391451	SUOX
				chr17	74940026	74942714	MGAT5B	72641																															chr5	146460987	146461855	PPP2R2B	-25884			chr12	57863266	57866267	ARHGAP9
				chr17	75312494	75315486	2015-09-09	36498																															chr5	147255652	147258132	SCGB3A2	-1382			chr12	60081776	60083246	SLC16A7
				chr17	75315081	75318655	2015-09-09	39376																															chr5	148206412	148209341	ADRB2	1721			chr12	100866566	100867758	NR1H4
				chr17	75316233	75319942	2015-09-09	40596																															chr5	148754026	148754116	IL17B	4768			chr12	104565784	104565846	NFYB
				chr17	75385086	75385432	2015-09-09	107767																															chr5	149886185	149887787	NDST1	-688			chr12	105956397	105956478	APPL2
				chr17	75402473	75406074	2015-09-09	126782																															chr5	150323558	150326642	ZNF300	-40555			chr12	108027812	108028560	PWP1
				chr17	75470567	75474070	2015-09-09	194827																															chr5	150727045	150728626	SLC36A2	-685			chr12	108603943	108605281	WSCD2
				chr17	75567407	75567709	2015-09-09	290066																															chr5	150910600	150913871	FAT2	36269			chr12	108686134	108688108	CMKLR1
				chr17	76166303	76171208	SYNGR2	4117																															chr5	151784251	151785326	NMUR2	51			chr12	109569084	109569180	ACACB
				chr17	76352717	76355701	SOCS3	1949																															chr5	152069274	152070195	NMUR2	-284895			chr12	111475136	111477290	CUX2
				chr17	76377967	76381071	PGS1	4798																															chr5	153872690	153873691	HAND1	-15367			chr12	111746046	111748346	FAM109A
				chr17	76719591	76719943	CYTH1	58609																															chr5	156606860	156608118	ITK	-348			chr12	111757755	111760976	FAM109A
				chr17	76875678	76876995	ENSG00000178404	22946																															chr5	158522427	158524649	EBF1	3231			chr12	114337676	114337927	RBM19
				chr17	76975944	76976357	LGALS3BP	40																															chr5	160048025	160049388	PTTG1	199790			chr12	121677269	121678720	P2RX4
				chr17	76991208	76993698	CANT1	13446																															chr5	160278962	160280697	ATP10B	-611			chr12	121958763	121958832	KDM2B
				chr17	77030221	77031156	C1QTNF1	10436																															chr5	161111187	161115590	GABRA6	826			chr12	122467179	122468180	BCL7A
				chr17	77386099	77387915	RBFOX3	91556																															chr5	161178484	161178841	GABRA6	66100			chr12	124371660	124371801	CCDC92
				chr17	77387915	77390045	RBFOX3	89583																															chr5	161273839	161276001	GABRA1	235			chr12	124392362	124393913	CCDC92
				chr17	77893704	77896584	CBX4	-81916																															chr5	164028094	164028307	NONE				chr12	124773668	124776158	NCOR2
				chr17	77997198	77997997	TBC1D16	12049																															chr5	168189625	168192171	PANK3	-184293			chr12	124785827	124788814	NCOR2
				chr17	78035629	78039528	CCDC40	27144																															chr5	168195173	168196464	PANK3	-189214			chr12	124788627	124791616	NCOR2
				chr17	78172177	78172613	SGSH	21804																															chr5	168271613	168272290	PANK3	-265347			chr12	124938116	124941317	NCOR2
				chr17	78560478	78560916	RPTOR	41629																															chr5	168690633	168692189	SLIT3	36722			chr12	124938573	124944377	NCOR2
				chr17	78724127	78725201	RPTOR	205596																															chr5	168721570	168727088	SLIT3	3804			chr12	125810688	125811164	TMEM132B
				chr17	78764256	78768940	CHMP6	-199043																															chr5	169128366	169129467	DOCK2	64666			chr12	126925808	126926925	NONE
				chr17	78806493	78808570	CHMP6	-158109																															chr5	169482268	169483281	FOXI1	-50126			chr12	127206290	127208176	NONE
				chr17	79009761	79013711	BAIAP2	2774																															chr5	169531595	169535704	FOXI1	749			chr12	128318117	128318241	TMEM132C
				chr17	79066515	79071378	BAIAP2	59985																															chr5	169659763	169660734	LCP2	64982			chr12	128364721	128366140	TMEM132C
				chr17	79390726	79394412	ENSG00000171282	19029																															chr5	169693176	169695565	LCP2	30860			chr12	128796190	128796424	TMEM132C
				chr17	79393463	79396462	ENSG00000171282	21423																															chr5	169816214	169817797	KCNMB1	-325			chr12	128899290	128900228	TMEM132C
				chr17	79439144	79442098	ACTG1	39186																															chr5	170209581	170211126	GABRP	668			chr12	129028641	129028733	TMEM132C
				chr17	79439311	79442206	ACTG1	39048																															chr5	170860508	170863172	FGF18	15180			chr12	129822165	129822259	GLT1D1
				chr17	79612816	79615861	PDE6G	9268																															chr5	171094783	171095097	C5orf50	-117936			chr12	130333393	130335340	TMEM132D
				chr17	79823345	79828356	ARHGDIA	3431																															chr5	172030484	172030564	NEURL1B	-37745			chr12	130420604	130422792	TMEM132D
				chr17	79919102	79924772	NOTUM	-2768																															chr5	172044302	172045960	NEURL1B	-23138			chr12	130765389	130766243	PIWIL1
				chr17	79957568	79961522	STRA13	21249																															chr5	174115485	174115735	MSX2	-35926			chr12	131237654	131237708	STX2
				chr17	80019526	80019627	DUS1L	3844																															chr5	174134944	174135761	MSX2	-16183			chr12	131416672	131418404	GPR133
				chr17	80048531	80053205	FASN	5340																															chr5	174152033	174156692	MSX2	2827			chr12	132172421	132177250	SFSWAP
				chr17	80260329	80261212	CD7	14707																															chr5	174156296	174160825	MSX2	7025			chr12	132337407	132340461	MMP17
				chr17	80304981	80309639	TEX19	-9813																															chr5	174160335	174163341	MSX2	10302			chr12	132837412	132842005	GALNT9
				chr17	80314451	80316908	TEX19	-1443																															chr5	174178104	174181043	MSX2	28038			chr12	132840498	132842539	GALNT9
				chr17	80803949	80806435	ZNF750	-6738																															chr5	175105562	175108429	HRH2	21963			chr12	132889212	132893664	MUC8
				chr18	3495888	3499813	TGIF1	46176																															chr5	175107772	175112799	HRH2	25253			chr12	132892417	132897371	MUC8
				chr18	10032278	10033220	VAPA	118690																															chr5	176107020	176107734	TSPAN17	32989			chr12	132908418	132910801	MUC8
				chr18	11151283	11153912	PIEZO2	-4011																															chr5	176107427	176110281	TSPAN17	34466			chr12	132983589	132987128	MUC8
				chr18	11947571	11948154	IMPA2	-33564																															chr5	176160570	176160709	UNC5A	-76838			chr12	133054309	133057193	MUC8
				chr18	12287173	12288264	TUBB6	-20339																															chr5	176225592	176225987	UNC5A	-11688			chr13	19581935	19585665	TUBA3C
				chr18	13611370	13611824	FAM210A	114962																															chr5	176270730	176274344	UNC5A	35059			chr13	24844938	24847935	C1QTNF9
				chr18	13641529	13643516	FAM210A	84036																															chr5	176288498	176291130	HK3	36519			chr13	25506131	25508351	CENPJ
				chr18	14747080	14748439	ANKRD30B	-479																															chr5	176302913	176306590	HK3	21581			chr13	29913347	29914097	SLC7A1
				chr18	19476805	19477995	MIB1	156119																															chr5	176304988	176310098	HK3	18790			chr13	29933441	29933565	SLC7A1
				chr18	19744123	19747224	GATA6	-3730																															chr5	176309059	176314628	HK3	14489			chr13	31017306	31020218	KATNAL1
				chr18	21451563	21453131	LAMA3	182940																															chr5	176314231	176317898	HK3	10268			chr13	53602266	53603286	OLFM4
				chr18	23713407	23714084	PSMA8	-95																															chr5	176890677	176894950	DBN1	7385			chr13	78550373	78550939	EDNRB
				chr18	34821784	34825484	CELF4	322366																															chr5	177409334	177412718	PROP1	12217			chr13	100578585	100578831	ZIC5
				chr18	34854936	34857935	CELF4	289564																															chr5	177422782	177424343	PROP1	-320			chr13	101910744	101910857	NALCN
				chr18	42321831	42324631	SETBP1	62368																															chr5	177481396	177482829	N4BP3	-58331			chr13	102064942	102067654	NALCN
				chr18	42323716	42327562	SETBP1	64776																															chr5	177542603	177547973	N4BP3	4844			chr13	106116963	106119917	DAOA
				chr18	43355414	43355989	SLC14A1	49012																															chr5	177548913	177551840	N4BP3	9933			chr13	107354273	107354993	ARGLU1
				chr18	43416018	43419102	SIGLEC15	12083																															chr5	177986646	177987724	COL23A1	30371			chr13	110521956	110522297	IRS2
				chr18	43915662	43917496	RNF165	2392																															chr5	178208957	178209759	ZNF354A	-51655			chr13	111521981	111522985	ING1
				chr18	44334713	44338147	ST8SIA5	702																															chr5	178545115	178548700	ZNF354C	59492			chr13	111745172	111748083	ARHGEF7
				chr18	44772289	44776850	SKOR2	984																															chr5	178548700	178554242	ZNF354C	64055			chr13	112051238	112054947	TEX29
				chr18	44774846	44778236	SKOR2	-987																															chr5	178563145	178567126	ZNF354C	77720			chr13	112054947	112059984	TEX29
				chr18	44787585	44790841	SKOR2	-13659																															chr5	178620294	178623035	ZNF354C	134249			chr13	112335776	112338237	TEX29
				chr18	46447634	46449389	SMAD7	28569																															chr5	178651074	178656269	ADAMTS2	118759			chr13	112507644	112508206	SOX1
				chr18	55018587	55021669	ST8SIA3	2084																															chr5	178684000	178685787	ADAMTS2	87537			chr13	112572321	112575212	SOX1
				chr18	55092509	55097461	ONECUT2	-7932																															chr5	178685787	178687984	ADAMTS2	85545			chr13	112785388	112786727	SOX1
				chr18	55105322	55108947	ONECUT2	4218																															chr5	178735241	178736443	ADAMTS2	36589			chr13	112870385	112870576	SOX1
				chr18	56296094	56296607	ALPK2	-162																															chr5	178773355	178776243	ADAMTS2	-2368			chr13	112883974	112886222	SPACA7
				chr18	59221320	59222050	CDH20	220870																															chr5	178797893	178801812	ADAMTS2	-27422			chr13	112899567	112902015	SPACA7
				chr18	61616369	61616862	HMSD	81																															chr5	178833490	178835943	ADAMTS2	-62286			chr13	112903693	112908629	SPACA7
				chr18	72166016	72168601	CNDP2	3866																															chr5	178854202	178854758	ADAMTS2	-82049			chr13	113029350	113030783	SPACA7
				chr18	72916012	72917943	ZADH2	4325																															chr5	178902699	178903087	RUFY1	-74666			chr13	113094247	113095839	SPACA7
				chr18	73166691	73168179	SMIM21	-27777																															chr5	179562118	179565362	RASGEF1C	1609			chr14	19959522	19962440	POTEM
				chr18	74798054	74800080	MBP	45658																															chr5	179566792	179569583	RASGEF1C	-2839			chr14	20146493	20148125	OR4Q3
				chr18	76638494	76639743	SALL3	-101156																															chr5	179597395	179597526	RASGEF1C	-32112			chr14	20403239	20404281	OR4K1
				chr18	77658913	77660220	KCNG2	35899																															chr5	179621162	179621734	RASGEF1C	-56099			chr14	21052361	21055941	RNASE11
				chr18	77915548	77920318	ADNP2	51018																															chr5	179755324	179758012	GFPT2	23719			chr14	21358233	21359943	RNASE3
				chr19	384036	384408	THEG	-8209																															chr5	179762999	179765497	GFPT2	16139			chr14	23775746	23777535	BCL2L2-PABPN1
				chr19	718875	720993	PALM	10833																															chr5	179770007	179771628	GFPT2	9569			chr14	23884368	23887510	MYH6
				chr19	930871	935259	ARID3A	7065																															chr5	179815975	179816878	GFPT2	-36040			chr14	23887330	23890294	MYH6
				chr19	1151960	1154485	SBNO2	21059																															chr5	180033511	180038655	SCGB3A1	-17543			chr14	25042782	25045625	CTSG
				chr19	1152147	1157683	SBNO2	19367																															chr5	180041908	180044026	SCGB3A1	-24427			chr14	25043420	25046121	CTSG
				chr19	1848907	1854724	REXO1	-3364																															chr5	180053982	180056522	FLT4	21372			chr14	37133285	37136391	PAX9
				chr19	1854549	1859341	KLF16	6622																															chr5	180055982	180059096	FLT4	19085			chr14	37639757	37641964	SLC25A21
				chr19	1955395	1958359	CSNK1G2	15689																															chr5	180071709	180074878	FLT4	3330			chr14	37666810	37667833	MIPOL1
				chr19	2280748	2282729	LINGO3	10284																															chr5	180111800	180113361	FLT4	-35957			chr14	38091400	38092175	FOXA1
				chr19	2294887	2297144	LINGO3	-3993																															chr5	180166492	180167724	OR2Y1	-9			chr14	58063727	58064926	SLC35F4
				chr19	2302474	2305246	LINGO3	-11837																															chr5	180466679	180469248	BTNL9	739			chr14	59112525	59114005	DACT1
				chr19	2484938	2489372	GADD45B	11030																															chr5	180581937	180582587	OR2V2	319			chr14	61108227	61110706	SIX1
				chr19	2522340	2525634	GADD45B	47862																															chr6	230908	230959	DUSP22	-61163			chr14	70547432	70548168	SLC8A3
				chr19	2586206	2591194	GADD45B	112575																															chr6	436594	436969	IRF4	45043			chr14	72925007	72926305	DPF3
				chr19	2650727	2650863	GNG7	51912																															chr6	790224	793567	EXOC2	-98785			chr14	73026288	73030666	DPF3
				chr19	2699659	2700927	GNG7	2414																															chr6	1001966	1004106	FOXQ1	-309639			chr14	73146313	73147151	DPF3
				chr19	2858854	2860191	ZNF556	-7810																															chr6	1099770	1102438	FOXQ1	-211571			chr14	74823368	74824804	VRTN
				chr19	3096512	3101499	GNA11	4598																															chr6	1383533	1388858	FOXF2	-3873			chr14	78869352	78870232	NRXN3
				chr19	3176608	3180035	S1PR4	-414																															chr6	1400480	1401152	FOXF2	10747			chr14	79111512	79111719	NRXN3
				chr19	3462653	3465714	C19orf77	16356																															chr6	1407935	1410497	FOXF2	19147			chr14	88601933	88602681	GPR65
				chr19	3669804	3672411	PIP5K1C	29369																															chr6	1495082	1497870	FOXF2	106407			chr14	88606476	88608773	GPR65
				chr19	3687751	3688477	PIP5K1C	12363																															chr6	2623483	2626434	MYLK4	126241			chr14	88620324	88621579	GPR65
				chr19	3770735	3772751	RAX2	490																															chr6	2634942	2637712	MYLK4	114873			chr14	88627849	88630771	GPR65
				chr19	4323685	4328818	STAP2	12566																															chr6	4481538	4483078	CDYL	-294361			chr14	91866325	91866751	CCDC88C
				chr19	4338769	4338932	STAP2	-33																															chr6	5849049	5851994	NRN1	156678			chr14	92785734	92788417	SLC24A4
				chr19	4371730	4376459	SH3GL1	26449																															chr6	6057114	6059067	NRN1	-50891			chr14	94172979	94173261	PRIMA1
				chr19	5058863	5061205	KDM4B	90902																															chr6	6587445	6589075	LY86	-81			chr14	94250276	94252810	PRIMA1
				chr19	5585648	5587909	SAFB2	36212																															chr6	9397012	9399677	OFCC1	541207			chr14	94757593	94760403	SERPINA10
				chr19	6135510	6138355	ACSBG2	1248																															chr6	9399379	9402182	OFCC1	538771			chr14	95027382	95027859	SERPINA4
				chr19	6750327	6753024	TRIP10	11985																															chr6	9896941	9897093	OFCC1	42535			chr14	95916072	95916220	SYNE3
				chr19	6767439	6768251	SH2D3A	-246																															chr6	10059418	10062223	OFCC1	-121269			chr14	97089082	97092205	PAPOLA
				chr19	6772688	6773074	VAV1	144																															chr6	10316831	10320712	TFAP2A	96698			chr14	98012817	98013058	VRK1
				chr19	7926080	7928773	EVI5L	15998																															chr6	10381196	10386160	TFAP2A	31792			chr14	99177777	99180409	BCL11B
				chr19	8952004	8953473	MBD3L1	9665																															chr6	10385392	10391097	TFAP2A	27225			chr14	99180409	99183876	BCL11B
				chr19	9091983	9093198	MUC16	-573																															chr6	10389490	10393778	TFAP2A	23836			chr14	99814173	99816220	BCL11B
				chr19	10624868	10627841	S1PR5	2252																															chr6	10393497	10398754	TFAP2A	19344			chr14	99827979	99829724	BCL11B
				chr19	10928172	10928696	TMED1	18532																															chr6	10398494	10400775	TFAP2A	15835			chr14	101235871	101236070	DLK1
				chr19	11280655	11280913	SPC24	-14300																															chr6	13977167	13980019	RNF182	53495			chr14	101311744	101313690	RTL1
				chr19	11287317	11289376	KANK2	19896																															chr6	14001633	14004536	RNF182	77987			chr14	101334582	101335386	RTL1
				chr19	11303830	11306319	KANK2	3168																															chr6	16320488	16323285	GMPR	83076			chr14	101357601	101361359	ENSG00000269375
				chr19	11515999	11517436	RGL3	13286																															chr6	19144084	19144166	ID4	-693492			chr14	101390241	101393226	ENSG00000269375
				chr19	11529252	11533499	RGL3	-1372																															chr6	19691654	19692418	ID4	-145581			chr14	101390919	101393397	ENSG00000269375
				chr19	11687621	11689997	ACP5	985																															chr6	19834248	19837095	ID4	-1945			chr14	101402494	101406815	ENSG00000269375
				chr19	12707809	12708229	ZNF490	13598																															chr6	21661540	21664167	SOX4	68882			chr14	101406815	101410882	ENSG00000269375
				chr19	12975529	12978805	DNASE2	15115																															chr6	22294711	22297364	PRL	1692			chr14	101419710	101423117	ENSG00000269375
				chr19	13613091	13615864	CACNA1A	2560																															chr6	22297336	22298146	PRL	-11			chr14	101428040	101430211	ENSG00000269375
				chr19	13944571	13947914	ZSWIM4	39969																															chr6	22363174	22367352	PRL	-67533			chr14	101430211	101435802	ENSG00000269375
				chr19	14087383	14090310	DCAF15	25543																															chr6	22567578	22570548	PRL	-271333			chr14	101433601	101438663	ENSG00000269375
				chr19	14548632	14552350	PKN1	-581																															chr6	22568278	22571177	PRL	-271998			chr14	101437325	101442201	ENSG00000269375
				chr19	14671371	14673053	NDUFB7	10662																															chr6	23854222	23854555	NRSN1	-271961			chr14	101445987	101448585	ENSG00000269375
				chr19	14785593	14785849	EMR3	-38																															chr6	24876193	24878831	FAM65B	33683			chr14	101447095	101452433	ENSG00000269375
				chr19	15162515	15163470	CASP14	2798																															chr6	25024044	25026539	FAM65B	-114097			chr14	101456433	101459591	ENSG00000269375
				chr19	15342548	15344364	EPHX3	-213																															chr6	26614535	26617378	ABT1	18777			chr14	101487756	101490676	ENSG00000269375
				chr19	15580010	15582853	RASAL3	-6055																															chr6	26687259	26690091	ZNF322	-28695			chr14	101488391	101493361	ENSG00000269375
				chr19	16176297	16178570	TPM4	-914																															chr6	26687912	26690852	ZNF322	-29402			chr14	101492132	101497760	ENSG00000269375
				chr19	16186840	16189693	TPM4	9919																															chr6	26697915	26698209	ZNF322	-38082			chr14	101495604	101500125	ENSG00000269375
				chr19	16198843	16199792	TPM4	20970																															chr6	27215053	27215675	PRSS16	-138			chr14	101505130	101508399	ENSG00000269375
				chr19	16254474	16254516	HSH2D	-10																															chr6	27227527	27230661	PRSS16	13592			chr14	101505891	101511425	ENSG00000269375
				chr19	16830613	16830859	NWD1	-55																															chr6	27235820	27236866	PRSS16	20841			chr14	101513572	101518815	ENSG00000269375
				chr19	17514117	17517221	BST2	788																															chr6	27255829	27259237	PRSS16	42031			chr14	101517458	101522141	ENSG00000269375
				chr19	17607007	17610751	PGLS	-13559																															chr6	27366782	27369144	ZNF391	11466			chr14	101520369	101524635	ENSG00000269375
				chr19	17877419	17877733	FCHO1	19049																															chr6	27390647	27390890	ZNF391	34272			chr14	101524635	101528671	ENSG00000269375
				chr19	17918795	17919173	B3GNT3	13065																															chr6	27596156	27599652	ZNF184	-157007			chr14	101528123	101533127	ENSG00000269375
				chr19	18415538	18418056	LSM4	17287																															chr6	27647713	27649120	HIST1H2BL	127292			chr14	101693935	101694374	DIO3
				chr19	18534672	18540330	SSBP4	7262																															chr6	27725188	27725408	HIST1H2BL	50411			chr14	102053207	102057263	DIO3
				chr19	18761132	18761792	CRTC1	-33026																															chr6	27730016	27730563	HIST1H2BL	45419			chr14	103691361	103692104	TNFAIP2
				chr19	18768688	18771179	CRTC1	-24554																															chr6	28481660	28484915	GPX6	282			chr14	104355829	104356172	C14orf2
				chr19	18977814	18981378	GDF1	27309																															chr6	28599165	28601519	SCAND3	-45230			chr14	104741786	104742172	C14orf144
				chr19	19221392	19224387	TMEM161A	26412																															chr6	28661199	28664190	SCAND3	-107583			chr14	104799486	104801102	C14orf144
				chr19	19971578	19972043	ZNF253	-4903																															chr6	28661310	28664226	SCAND3	-107656			chr14	104824020	104824475	C14orf144
				chr19	23253218	23254381	ZNF730	-45977																															chr6	28733419	28733950	TRIM27	158081			chr14	104834222	104837550	C14orf144
				chr19	29581832	29584534	UQCRFS1	121265																															chr6	28751790	28754198	TRIM27	138772			chr14	104862559	104865112	C14orf144
				chr19	31842873	31848310	TSHZ3	-5139																															chr6	28781945	28784980	TRIM27	108303			chr14	104865112	104866636	C14orf144
				chr19	35066283	35071637	WTIP	96417																															chr6	28962770	28965729	ZNF311	8787			chr14	104917157	104917395	C14orf180
				chr19	35329641	35330243	ZNF599	-65822																															chr6	28964249	28969259	ZNF311	6283			chr14	104979372	104979786	C14orf180
				chr19	35395800	35397106	ZNF30	-21354																															chr6	29003668	29003922	OR2W1	9222			chr14	105040076	105041708	C14orf180
				chr19	35611675	35613900	FXYD3	5622																															chr6	29054325	29055042	OR2B3	406			chr14	105044984	105046247	C14orf180
				chr19	35784828	35786961	MAG	2867																															chr6	29079939	29080437	OR2J3	520			chr14	105100591	105103494	TMEM179
				chr19	35791192	35793519	MAG	9328																															chr6	29127871	29127982	OR2J2	-13384			chr14	106091410	106095796	TMEM121
				chr19	36435543	36436010	LRFN3	9325																															chr6	29140126	29141929	OR2J2	-283			chr14	106173722	106174870	TMEM121
				chr19	36523056	36526022	CLIP3	-744																															chr6	29274096	29275337	OR14J1	314			chr14	106186239	106188793	TMEM121
				chr19	36734986	36739015	ZNF565	-31018																															chr6	29323191	29324414	OR12D3	19265			chr14	106230823	106233567	TMEM121
				chr19	38281047	38281559	ZNF573	-16912																															chr6	29342253	29342815	OR12D3	534			chr14	106233567	106237337	TMEM121
				chr19	38700334	38704515	DPF1	12465																															chr6	29364174	29365287	OR12D2	315			chr14	106237337	106240524	TMEM121
				chr19	38794554	38796094	C19orf33	523																															chr6	29394438	29395950	OR5V1	4550			chr14	106306830	106307623	TMEM121
				chr19	38883115	38887799	SPRED3	4617																															chr6	29404667	29404733	OR10C1	-2383			chr14	106319730	106322429	TMEM121
				chr19	39465821	39467258	FBXO17	10																															chr6	29404724	29408666	OR10C1	-388			chr14	106382726	106383155	TMEM121
				chr19	39735556	39739555	IFNL3	-1910																															chr6	29414755	29416095	OR10C1	8342			chr14	106410628	106410734	TMEM121
				chr19	39754498	39756569	IFNL2	-3620																															chr6	29425610	29427915	OR2H1	1805			chr14	106436701	106439747	TMEM121
				chr19	39797966	39799379	LRFN1	7303																															chr6	29427451	29432580	OR2H1	5058			chr14	107210810	107210989	NONE
				chr19	40420037	40421743	FCGBP	19643																															chr6	29549352	29550425	OR2H2	-5794			chr15	20279436	20279597	NONE
				chr19	40871557	40873973	PLD3	18173																															chr6	29570008	29572379	OR2H2	15511			chr15	20485713	20487872	NONE
				chr19	40993713	40996346	SPTBN4	22882																															chr6	29570040	29575145	OR2H2	16910			chr15	23661899	23662343	GOLGA8S
				chr19	41025339	41025959	SPTBN4	53501																															chr6	29573377	29579306	OR2H2	20659			chr15	23692496	23692569	GOLGA8S
				chr19	41058885	41062024	SHKBP1	-22302																															chr6	29576818	29582192	GABBR1	21457			chr15	25416772	25421076	SNURF
				chr19	41119353	41123046	LTBP4	18059																															chr6	29585579	29589056	GABBR1	13644			chr15	25421076	25425818	SNURF
				chr19	41313786	41318235	EGLN2	10561																															chr6	29587487	29592381	GABBR1	11028			chr15	25423404	25429326	SNURF
				chr19	41931753	41934313	B3GNT8	1602																															chr6	29589895	29595661	GABBR1	8184			chr15	25427058	25432270	UBE3A
				chr19	42082102	42083748	CEACAM21	324																															chr6	29623646	29627395	MOG	534			chr15	25430614	25435226	UBE3A
				chr19	42133416	42134620	CEACAM4	-576																															chr6	29626990	29631447	MOG	4232			chr15	25434150	25438860	UBE3A
				chr19	42569945	42571402	GRIK5	-752																															chr6	29631447	29636366	MOG	8920			chr15	25436496	25441607	UBE3A
				chr19	43244635	43245921	PSG3	-557																															chr6	29635158	29641082	ZFP57	6811			chr15	25442386	25447799	UBE3A
				chr19	43269832	43271112	PSG8	-641																															chr6	29638498	29641443	ZFP57	4960			chr15	25445634	25450131	UBE3A
				chr19	44277951	44278628	KCNN4	7119																															chr6	29768219	29768622	HLA-G	-26335			chr15	25448329	25454202	UBE3A
				chr19	44763979	44766778	ZNF233	1303																															chr6	30796209	30796757	DDR1	-55378			chr15	25451941	25457439	UBE3A
				chr19	45205227	45207559	CEACAM16	3972																															chr6	30846517	30848846	DDR1	-4179			chr15	25454919	25460583	UBE3A
				chr19	45572412	45575442	ZNF296	5919																															chr6	30898937	30901148	SFTA2	-91			chr15	25459305	25463652	UBE3A
				chr19	45883112	45888783	ERCC2	-12072																															chr6	30904694	30907280	DPCR1	-2762			chr15	25462715	25466402	UBE3A
				chr19	45888783	45889464	ERCC2	-15248																															chr6	30918097	30921007	DPCR1	10803			chr15	25465087	25469866	UBE3A
				chr19	45898849	45901649	CD3EAP	-9218																															chr6	30919056	30924518	DPCR1	13038			chr15	25468075	25473398	UBE3A
				chr19	45899615	45903658	CD3EAP	-7830																															chr6	30949988	30953064	MUC21	31			chr15	25471851	25476386	UBE3A
				chr19	46056723	46057029	OPA3	31224																															chr6	30951604	30957462	MUC21	3038			chr15	25475833	25480005	UBE3A
				chr19	46317840	46321416	RSPH6A	-1051																															chr6	31010597	31010742	MUC22	32419			chr15	25479259	25484940	UBE3A
				chr19	46379763	46380394	IRF2BP1	9297																															chr6	31021422	31024191	MUC22	44556			chr15	25483088	25488753	UBE3A
				chr19	46526100	46526675	PGLYRP1	-65																															chr6	31022278	31027005	MUC22	46391			chr15	25486368	25492082	UBE3A
				chr19	46799505	46801672	HIF3A	286																															chr6	31079110	31081905	C6orf15	-172			chr15	25490492	25494877	UBE3A
				chr19	46913677	46917255	CCDC8	1375																															chr6	31088188	31090929	CDSN	-1336			chr15	27184766	27185073	GABRG3
				chr19	47778717	47781227	PRR24	1830																															chr6	31539601	31543686	TNF	-1700			chr15	31355362	31358323	MTMR10
				chr19	48074294	48076841	ZNF541	-16455																															chr6	31737630	31741184	VWA7	5664			chr15	32403459	32404311	CHRNA7
				chr19	48363645	48364243	SULT2A1	25710																															chr6	32018906	32023923	TNXB	-7510			chr15	41877387	41878006	TYRO3
				chr19	48698419	48699872	C19orf68	25197																															chr6	32023246	32027603	TNXB	-11520			chr15	45400492	45402305	DUOX2
				chr19	48917104	48919401	GRIN2D	20121																															chr6	32024698	32030554	TNXB	-13721			chr15	65337425	65337917	SLC51B
				chr19	48980706	48984071	CYTH2	10100																															chr6	32032689	32038462	TNXB	-21671			chr15	67417651	67418428	SMAD3
				chr19	49055390	49055443	SULT2B1	85																															chr6	32035705	32041531	TNXB	-24713			chr15	68921782	68924220	CORO2B
				chr19	49230356	49232824	MAMSTR	-8612																															chr6	32038747	32044254	TNXB	-27596			chr15	69084888	69087809	ANP32A
				chr19	49238364	49240823	RASIP1	4384																															chr6	32042099	32047711	TNXB	-31000			chr15	70877277	70878049	UACA
				chr19	49249123	49252020	IZUMO1	-406																															chr6	32046306	32049953	TNXB	-34225			chr15	75090958	75093165	LMAN1L
				chr19	49371079	49372608	PLEKHA4	45																															chr6	32049053	32054845	TNXB	-38044			chr15	77933785	77935488	LINGO1
				chr19	49633674	49636594	PPFIA3	12488																															chr6	32110718	32112546	PRRT1	8097			chr15	80624381	80624617	ARNT2
				chr19	49685846	49686254	TRPM4	25052																															chr6	32166206	32171823	GPSM3	-8332			chr15	81488168	81489160	IL16
				chr19	49699879	49700427	TRPM4	39155																															chr6	32169650	32173532	GPSM3	-10908			chr15	84041896	84047082	SH3GL3
				chr19	49934404	49938204	SLC17A7	8504																															chr6	32179862	32185171	NOTCH4	9327			chr15	86233214	86233236	KLHL25
				chr19	49993186	49996158	RPL13A	3861																															chr6	32184480	32188853	NOTCH4	5177			chr15	86685026	86686938	AGBL1
				chr19	50732077	50734287	MYH14	26280																															chr6	32185984	32191895	NOTCH4	2904			chr15	87667131	87667552	AGBL1
				chr19	51228937	51232007	CLEC11A	3886																															chr6	32189084	32192350	NOTCH4	1127			chr15	88576296	88577641	NTRK3
				chr19	51301333	51304161	ACPT	9075																															chr6	32260812	32264336	NOTCH4	-70730			chr15	89284664	89288006	ACAN
				chr19	51324465	51328451	KLK1	582																															chr6	32268374	32272050	C6orf10	69444			chr15	89420872	89424869	HAPLN3
				chr19	51357367	51359872	KLK3	449																															chr6	32282950	32283840	C6orf10	56261			chr15	93013676	93014435	ST8SIA2
				chr19	51375893	51376711	KLK2	-203																															chr6	32288224	32290491	C6orf10	50298			chr15	97311973	97312155	NR2F2
				chr19	51409609	51411940	KLK4	3219																															chr6	32289047	32294260	C6orf10	48002			chr15	97316984	97322893	NR2F2
				chr19	51413937	51416517	KLK4	-1233																															chr6	32291671	32295097	C6orf10	46272			chr15	97320595	97325761	NR2F2
				chr19	51568260	51569622	KLK13	-574																															chr6	32295097	32299676	C6orf10	42269			chr15	99971213	99971423	MEF2A
				chr19	51600935	51602462	CTU1	9928																															chr6	32303626	32306373	C6orf10	34656			chr15	100513968	100516630	LYSMD4
				chr19	52390810	52391789	ZNF577	-96																															chr6	32317028	32317528	C6orf10	22378			chr15	100514479	100517450	LYSMD4
				chr19	52452094	52453199	ZNF613	22174																															chr6	32335060	32337970	C6orf10	3141			chr15	100530651	100533336	LYSMD4
				chr19	52995647	52996617	ZNF808	-34774																															chr6	32362318	32364075	BTNL2	11708			chr15	100532781	100538145	LYSMD4
				chr19	53038972	53039743	ZNF808	8452																															chr6	32708524	32713607	HLA-DQA2	1947			chr15	100537304	100542628	LYSMD4
				chr19	54760833	54761827	LILRB5	-203																															chr6	32724369	32727265	HLA-DQB2	5450			chr15	100804081	100804162	ADAMTS17
				chr19	55591148	55593580	EPS8L1	5095																															chr6	32726567	32731327	HLA-DQB2	2320			chr15	100832238	100835053	ADAMTS17
				chr19	55592342	55595978	EPS8L1	6891																															chr6	32729782	32732764	HLA-DQB2	-6			chr15	102342791	102345708	OR4F6
				chr19	55595978	55599320	EPS8L1	10380																															chr6	32845816	32847845	PSMB9	24893			chr15	102357765	102358936	OR4F15
				chr19	57147547	57149813	SMIM17	-5833																															chr6	32972093	32975083	HLA-DOA	3801			chr16	875257	880371	GNG13
				chr19	57154302	57157114	SMIM17	1195																															chr6	32972157	32977983	HLA-DOA	2319			chr16	880371	883846	GNG13
				chr19	57641846	57642998	USP29	11011																															chr6	32975145	32978775	HLA-DOA	429			chr16	889432	894919	GNG13
				chr19	57741988	57743416	AURKC	271																															chr6	33092802	33096738	HLA-DPA1	-46283			chr16	1033074	1038180	SOX8
				chr19	58220295	58220837	ZNF154	-30																															chr6	33143129	33149047	COL11A2	14188			chr16	1038180	1041686	SOX8
				chr19	58714459	58716517	ZNF274	21092																															chr6	33148096	33153499	COL11A2	9478			chr16	1069368	1072056	SOX8
				chr19	58728390	58728865	ZNF544	-11442																															chr6	33330973	33333945	KIFC1	-26854			chr16	1092765	1095673	SSTR5
				chr19	58867669	58869424	A1BG	-3682																															chr6	33638313	33640908	MNF1	39893			chr16	1145964	1149424	C1QTNF8
				chr2	1926366	1928480	PXDN	-179145																															chr6	33653337	33656083	MNF1	24794			chr16	1154951	1159805	C1QTNF8
				chr2	2581285	2583800	MYT1L	-247655																															chr6	33655814	33658054	MNF1	22570			chr16	1289094	1290355	TPSAB1
				chr2	2735923	2737278	MYT1L	-401713																															chr6	33770212	33772366	MLN	499			chr16	8622412	8623004	TMEM114
				chr2	3642211	3643682	COLEC11	-6549																															chr6	33967924	33970166	GRM4	132398			chr16	8813274	8814755	ABAT
				chr2	3654242	3654582	COLEC11	4916																															chr6	34003640	34006557	GRM4	96344			chr16	9855280	9857925	GRIN2A
				chr2	3826621	3828566	DCDC2C	76141																															chr6	34024220	34028192	GRM4	75237			chr16	20338199	20339175	GP2
				chr2	8627933	8628196	ID2	-190910																															chr6	34059640	34059787	GRM4	41729			chr16	22926347	22927585	HS3ST2
				chr2	8683945	8686184	ID2	-133910																															chr6	34098387	34100963	GRM4	1768			chr16	24372426	24373675	CACNG3
				chr2	9455991	9459596	ITGB1BP1	105564																															chr6	34114384	34119252	GRM4	-15375			chr16	27078001	27079918	KDM8
				chr2	9893528	9894335	TAF1B	-89551																															chr6	34984836	34984953	TCP11	124529			chr16	27437730	27438621	IL21R
				chr2	10637974	10638113	ODC1	-49414																															chr6	35263297	35265759	DEF6	-1101			chr16	29139295	29142291	LAT
				chr2	17699243	17700224	VSNL1	-22693																															chr6	38689670	38690854	DNAH8	-636			chr16	29141694	29144962	LAT
				chr2	19548291	19553546	OSR1	5758																															chr6	39290159	39290877	KCNK16	-202			chr16	29242233	29245216	NPIPB11
				chr2	20068384	20071212	TTC32	31949																															chr6	40722397	40723038	LRFN2	-167514			chr16	29260262	29265720	NPIPB11
				chr2	20867352	20871401	GDF7	2953																															chr6	41121714	41123396	TREML1	-485			chr16	32485636	32486334	TP53TG3
				chr2	23746926	23750035	ATAD2B	401503																															chr6	41127847	41131213	TREM2	1384			chr16	32934020	32937057	TP53TG3
				chr2	23838416	23840763	ATAD2B	310394																															chr6	41215806	41217160	TREML4	20421			chr16	33779917	33783802	TP53TG3B
				chr2	23840739	23843711	ATAD2B	307759																															chr6	41253757	41254997	TREM1	80			chr16	49407465	49407997	CBLN1
				chr2	23886100	23886357	ATAD2B	263755																															chr6	41302149	41303596	NCR2	-654			chr16	49620463	49621173	ZNF423
				chr2	24232603	24234017	MFSD2B	359																															chr6	41374532	41377288	NCR2	72383			chr16	49666012	49670999	ZNF423
				chr2	25138879	25141735	ADCY3	2401																															chr6	41601612	41604603	MDFI	-3077			chr16	55908870	55909732	CES1
				chr2	25438245	25439375	POMC	-47038																															chr6	41620951	41621322	MDFI	14952			chr16	59786279	59789219	NONE
				chr2	25496390	25498451	DNMT3A	68038																															chr6	42224838	42227422	MRPS10	-40527			chr16	64984626	64985514	CDH11
				chr2	25498444	25502040	DNMT3A	65217																															chr6	42227082	42231202	MRPS10	-43539			chr16	65102943	65105714	CDH11
				chr2	25551575	25552751	DNMT3A	13296																															chr6	42385637	42387064	TRERF1	33432			chr16	65610659	65612895	CDH11
				chr2	26045189	26045287	ASXL2	56147																															chr6	44528765	44531074	CDC5L	174658			chr16	70688052	70688171	MTSS1L
				chr2	26624228	26625047	DRC1	-146																															chr6	44695195	44696139	CDC5L	340405			chr16	71008050	71008732	VAC14
				chr2	26947126	26949714	KCNK3	32801																															chr6	44696139	44698734	CDC5L	342175			chr16	71008454	71011407	VAC14
				chr2	27295591	27301252	EMILIN1	-3013																															chr6	45607281	45610266	SUPT3H	-263104			chr16	71659830	71660908	MARVELD3
				chr2	27300240	27304052	EMILIN1	711																															chr6	45627080	45631925	SUPT3H	-283833			chr16	76269043	76269409	CNTNAP4
				chr2	27304052	27307462	KHK	-3858																															chr6	45905407	45906675	CLIC5	142091			chr16	76342377	76342678	CNTNAP4
				chr2	27526436	27531535	UCN	2327																															chr6	46721476	46726850	PLA2G7	-21084			chr16	78055642	78056736	CLEC3A
				chr2	27958142	27960869	MRPL33	-35078																															chr6	46866729	46871173	GPR116	20763			chr16	86463255	86466093	FOXF1
				chr2	28549125	28550531	FOSL2	-65897																															chr6	46889624	46890512	GPR116	-354			chr16	86740986	86743939	FOXL1
				chr2	38356469	38358225	CYP1B1	-54024																															chr6	47009737	47011312	GPR110	-426			chr16	86868192	86870745	FOXL1
				chr2	42229025	42229179	PKDCC	-46058																															chr6	47253910	47254169	TNFRSF21	23601			chr16	86951397	86953383	FOXL1
				chr2	43019484	43020682	HAAO	-351																															chr6	47665223	47668044	GPR115	345			chr16	86994949	86995081	FOXL1
				chr2	43187471	43189943	HAAO	-168975																															chr6	49604442	49605401	RHAG	-370			chr16	87090352	87092288	FBXO31
				chr2	44104732	44105057	ABCG8	38792																															chr6	49681178	49681774	CRISP2	-202			chr16	87644704	87647531	JPH3
				chr2	45027397	45030384	SIX3	-140011																															chr6	49833706	49834296	CRISP1	240			chr16	87647531	87648687	JPH3
				chr2	45226009	45229649	SIX2	8740																															chr6	49916931	49917254	DEFB133	64			chr16	87978839	87979202	CA5A
				chr2	45228334	45234140	SIX2	5332																															chr6	50674399	50676699	TFAP2D	-5992			chr16	88228257	88228776	BANP
				chr2	45237431	45241578	SIX2	-2936																															chr6	50690590	50692495	TFAP2D	10002			chr16	88233786	88236664	BANP
				chr2	46715231	46720801	TMEM247	11291																															chr6	50788414	50794057	TFAP2B	4800			chr16	88330716	88330953	ZNF469
				chr2	47382287	47383522	CALM2	20835																															chr6	50792868	50794722	TFAP2B	7359			chr16	88439457	88442845	ZNF469
				chr2	47604176	47604745	EPCAM	8174																															chr6	50803820	50804174	TFAP2B	17561			chr16	88442086	88445933	ZNF469
				chr2	47716097	47717244	KCNK12	81407																															chr6	50808627	50810993	TFAP2B	23374			chr16	88473488	88477114	ZNF469
				chr2	54084393	54087552	GPR75	1153																															chr6	50810432	50814305	TFAP2B	25933			chr16	88476651	88482273	ZNF469
				chr2	54517167	54517382	TSPYL6	-33866																															chr6	50817193	50820135	TFAP2B	32228			chr16	88479441	88483242	ZNF469
				chr2	54898349	54901055	EML6	-51977																															chr6	50818424	50821399	TFAP2B	33476			chr16	88491019	88493773	ZNF469
				chr2	62797865	62798448	TMEM17	-64681																															chr6	52007909	52009154	IL17A	-42653			chr16	88624807	88625292	ZC3H18
				chr2	63278100	63284066	OTX1	3146																															chr6	52050133	52051317	IL17A	-460			chr16	89242827	89245804	CDH15
				chr2	63281139	63287082	OTX1	6174																															chr6	52101605	52104784	IL17F	6140			chr16	89245231	89249872	CDH15
				chr2	64834106	64837018	SERTAD2	45485																															chr6	55038641	55039622	HCRTR2	82			chr16	89249872	89252924	CDH15
				chr2	65085243	65087288	SLC1A4	-130269																															chr6	55443757	55444821	HMGCLL1	-304			chr16	89251975	89257046	SLC22A31
				chr2	65519735	65521323	ACTR2	65558																															chr6	58147525	58148898	PRIM2	965790			chr16	89323084	89323411	ZNF778
				chr2	66662163	66667946	MEIS1	2523																															chr6	58399599	58399793	NONE				chr16	89702762	89704682	DPEP1
				chr2	66669737	66673985	MEIS1	9329																															chr6	62995523	62996702	KHDRBS2	19			chr17	1202015	1202252	TUSC5
				chr2	66807918	66811157	MEIS1	147006																															chr6	66011288	66013901	EYS	404523			chr17	1686627	1686737	SERPINF1
				chr2	70781576	70784562	TGFA	-1922																															chr6	66496346	66498734	EYS	-80422			chr17	2907678	2909128	OR1D5
				chr2	71123233	71126606	VAX2	-2800																															chr6	68598790	68599358	BAI3	-746185			chr17	2975462	2976098	OR1D5
				chr2	71128293	71134190	VAX2	3522																															chr6	71012765	71014153	COL9A1	-673			chr17	3100171	3100972	OR1A2
				chr2	71131629	71134936	VAX2	5563																															chr6	71874711	71874830	OGFRL1	-123735			chr17	3117953	3119329	OR1A1
				chr2	71203331	71206811	TEX261	17004																															chr6	72298242	72301257	RIMS1	-296977			chr17	3134745	3135358	OR1A1
				chr2	72012367	72014031	DYSF	319367																															chr6	72806727	72806828	RIMS1	210051			chr17	3212495	3214298	OR3A1
				chr2	74119781	74120274	ACTG2	-107																															chr6	73933428	73935676	KHDC1	85386			chr17	5980904	5983667	WSCD1
				chr2	74357527	74358815	BOLA3	16950																															chr6	74008688	74009455	KHDC1	10866			chr17	5982765	5984291	WSCD1
				chr2	74601431	74603226	DCTN1	5153																															chr6	74064434	74067400	DPPA5	-1899			chr17	5988176	5990470	WSCD1
				chr2	74663416	74663698	RTKN	5469																															chr6	74072820	74077578	KHDC3L	2799			chr17	6021418	6024017	WSCD1
				chr2	74725040	74729710	LBX2	3068																															chr6	75884800	75884860	COL12A1	30937			chr17	6023675	6026638	WSCD1
				chr2	85637116	85638638	CAPG	-201																															chr6	76022192	76022556	TMEM30A	-27690			chr17	6977901	6982145	CLEC10A
				chr2	86263224	86263895	POLR1A	69718																															chr6	88854153	88856120	CNR1	5745			chr17	7990705	7991541	ALOX12B
				chr2	88427561	88428542	FABP1	-417																															chr6	88877413	88880599	CNR1	-18124			chr17	8814822	8817218	PIK3R6
				chr2	91962126	91963844	NONE																																chr6	96461709	96464135	FUT9	-938			chr17	9728972	9729424	GLP2R
				chr2	96804247	96804757	ASTL	-327																															chr6	96462814	96464908	FUT9	1			chr17	9801088	9802860	RCVRN
				chr2	96812528	96814751	DUSP2	-2461																															chr6	99272871	99278360	POU3F2	-6964			chr17	9819556	9821552	RCVRN
				chr2	97164073	97169033	ARID5A	-35933																															chr6	99287924	99290737	POU3F2	6751			chr17	9940004	9940321	RCVRN
				chr2	98340425	98341557	ZAP70	10968																															chr6	99790960	99791250	FAXC	6426			chr17	10212450	10213042	MYH13
				chr2	98858011	98858595	CNGA3	-104315																															chr6	100439050	100442002	MCHR2	1573			chr17	10323505	10326392	MYH8
				chr2	98928364	98928898	CNGA3	-33987																															chr6	100440411	100444303	MCHR2	-258			chr17	10419499	10422189	MYH1
				chr2	105372087	105374995	POU3F3	-98428																															chr6	100581833	100584395	MCHR2	-141015			chr17	10452851	10453510	MYH2
				chr2	105478395	105480748	POU3F3	7603																															chr6	100583956	100586916	MCHR2	-143337			chr17	11145805	11148761	SHISA6
				chr2	105482033	105484823	POU3F3	11459																															chr6	101837809	101840567	GRIK2	-7476			chr17	11457882	11459507	DNAH9
				chr2	106055006	106055507	FHL2	-39576																															chr6	101846409	101848236	GRIK2	659			chr17	11458976	11461572	DNAH9
				chr2	106413010	106417701	NCK2	54002																															chr6	101849938	101851354	GRIK2	3982			chr17	11554077	11556567	DNAH9
				chr2	106776775	106777038	UXS1	33888																															chr6	109610932	109614626	ENSG00000272260	54915			chr17	14248304	14251824	HS3ST3B1
				chr2	108993844	108994528	SULT1C4	-282																															chr6	114180814	114183715	MARCKS	3724			chr17	17601312	17604184	RAI1
				chr2	109203501	109204845	LIMS1	-67320																															chr6	114383949	114384871	HDAC2	-91961			chr17	19374174	19374290	RNF112
				chr2	109558595	109561317	EDAR	45872																															chr6	121767874	121769777	GJA1	11988			chr17	21300735	21300791	KCNJ12
				chr2	109934728	109934860	SH3RF3	188797																															chr6	128901477	128903377	PTPRK	-60699			chr17	21317998	21319222	KCNJ12
				chr2	114256392	114259296	FOXD4L1	1183																															chr6	129203783	129204540	LAMA2	-180			chr17	21823975	21825983	UBBP4
				chr2	119698352	119700029	MARCO	-551																															chr6	129250687	129251445	LAMA2	46724			chr17	21904695	21907435	MTRNR2L1
				chr2	121223534	121224009	INHBB	120053																															chr6	132945096	132946216	TAAR2	-242			chr17	21907069	21911491	MTRNR2L1
				chr2	121269292	121269372	INHBB	165613																															chr6	133851427	133851542	EYA4	288996			chr17	25308830	25311526	WSB1
				chr2	121411622	121412432	GLI2	-137958																															chr6	136599687	136599750	BCLAF1	11270			chr17	25707428	25708208	WSB1
				chr2	121521535	121523682	GLI2	-27376																															chr6	138653150	138655905	HEBP2	-70828			chr17	27309113	27309169	SEZ6
				chr2	121776314	121776604	GLI2	226474																															chr6	138655440	138656168	HEBP2	-69552			chr17	29644164	29647977	EVI2A
				chr2	123418722	123419093	TSN	905799																															chr6	146755301	146756333	RAB32	-109012			chr17	31340147	31340794	SPACA3
				chr2	128156114	128158906	MAP3K2	-11469																															chr6	147124881	147125402	ADGB	205041			chr17	32595801	32597714	CCL7
				chr2	130970868	130971343	TUBA3E	-15072																															chr6	149283123	149287662	UST	216929			chr17	32611642	32612799	CCL11
				chr2	131009324	131010871	TUBA3E	-54064																															chr6	149286375	149291652	UST	220550			chr17	32645748	32647709	CCL8
				chr2	131089926	131090049	IMP4	-9810																															chr6	150524628	150525359	PPP1R14C	60782			chr17	32682770	32683481	CCL13
				chr2	131183724	131186495	PTPN18	71530																															chr6	153280671	153280770	FBXO5	23432			chr17	32688878	32690732	CCL1
				chr2	131447758	131451866	GPR148	-36831																															chr6	154359967	154363173	OPRM1	29934			chr17	32690127	32692008	CCL1
				chr2	131594245	131597644	ARHGEF4	-78279																															chr6	155537595	155540192	CLDN20	-46253			chr17	34308137	34309207	CCL16
				chr2	132119242	132121815	TUBA3D	-113137																															chr6	155540192	155542639	CLDN20	-43731			chr17	34309129	34314768	CCL16
				chr2	132149536	132152960	TUBA3D	-82418																															chr6	155776999	155777949	NOX3	-437			chr17	34313637	34315074	CCL16
				chr2	132285688	132288672	MZT2A	-37185																															chr6	156428912	156429169	NOX3	-652004			chr17	34344416	34345392	CCL23
				chr2	132404442	132405839	MZT2A	-155146																															chr6	156715760	156718546	ARID1B	-381910			chr17	34391478	34394215	CCL18
				chr2	137747982	137748460	THSD7B	108472																															chr6	156717406	156722340	ARID1B	-379190			chr17	34415818	34417530	CCL3
				chr2	149643009	149645934	KIF5C	11653																															chr6	156828989	156829146	ARID1B	-269995			chr17	34430281	34432841	CCL4
				chr2	157176106	157179512	NR4A2	11419																															chr6	158966047	158968825	TMEM181	9968			chr17	34432601	34434265	CCL4
				chr2	159651559	159652019	DAPL1	-40																															chr6	159342704	159344810	EZR	-103313			chr17	34595360	34597546	TBC1D3C
				chr2	162273011	162278173	TBR1	2987																															chr6	159547894	159550381	FNDC1	-41291			chr17	37893005	37895886	GRB7
				chr2	162277174	162281498	TBR1	6731																															chr6	159549155	159551393	FNDC1	-40155			chr17	37893638	37897246	GRB7
				chr2	162279964	162285454	TBR1	10104																															chr6	160542711	160543261	SLC22A1	165			chr17	38023480	38024636	ZPBP2
				chr2	164204628	164206540	FIGN	386933																															chr6	161097311	161100672	LPA	-11585			chr17	38468610	38473222	RARA
				chr2	167342984	167344555	SCN7A	-292																															chr6	161575229	161575667	AGPAT4	119645			chr17	38503802	38506350	GJD3
				chr2	171676553	171680337	GAD1	5373																															chr6	164757735	164758516	QKI	922451			chr17	39165006	39165675	KRTAP3-1
				chr2	172953925	172959675	DLX1	6846																															chr6	166100251	166100693	PDE10A	-24915			chr17	39742965	39744055	KRT14
				chr2	172972840	172975680	DLX2	-6632																															chr6	166123588	166124559	PDE10A	-48517			chr17	40489513	40491386	STAT3
				chr2	173326947	173330395	ITGA6	36154																															chr6	166128575	166128682	PDE10A	-53072			chr17	40822424	40826212	PLEKHH3
				chr2	174889675	174890849	SP3	-59832																															chr6	166139905	166140706	PDE10A	-64749			chr17	42247565	42248358	ASB16
				chr2	175190821	175193754	SP9	-7386																															chr6	166205200	166205611	SDIM1	104319			chr17	43503131	43505638	ARHGAP27
				chr2	175191374	175195899	SP9	-6037																															chr6	166240579	166243157	SDIM1	67857			chr17	43909151	43912434	SPPL2C
				chr2	175195899	175200477	SP9	-1486																															chr6	166354015	166354232	SDIM1	-44399			chr17	43921485	43923255	SPPL2C
				chr2	176931003	176934369	EVX2	15955																															chr6	166570199	166572345	T	10835			chr17	47048981	47049956	GIP
				chr2	176943669	176948864	EVX2	2374																															chr6	167263025	167263454	RPS6KA2	12799			chr17	51899386	51900887	KIF2B
				chr2	177010984	177015070	HOXD3	-2095																															chr6	167283835	167284983	RPS6KA2	-8370			chr17	51899837	51902426	KIF2B
				chr2	177012133	177017797	HOXD3	-157																															chr6	168489054	168491649	FRMD1	-10513			chr17	56246435	56247036	OR4D2
				chr2	177020616	177024502	HOXD4	6609																															chr6	168498470	168502341	FRMD1	-20567			chr17	56352895	56355431	MPO
				chr2	177022056	177027931	HOXD4	9044																															chr6	168500458	168502888	FRMD1	-21834			chr17	58096403	58096971	RNFT1
				chr2	177026301	177030228	HOXD4	12315																															chr6	168529652	168533375	FRMD1	-51675			chr17	60348211	60349339	EFCAB3
				chr2	177034761	177039426	HOXD1	-16213																															chr6	168549880	168550568	FRMD1	-70385			chr17	61957807	61959568	GH2
				chr2	177036809	177042493	HOXD1	-13656																															chr6	168757814	168760476	DACT2	-38743			chr17	61972375	61974280	CSH1
				chr2	177353798	177356276	MTX2	220890																															chr6	168777717	168780797	DACT2	-58855			chr17	61995750	61997056	GH1
				chr2	179914864	179916184	CCDC141	-738																															chr6	168782541	168785970	SMOC2	-57575			chr17	63624567	63624698	AXIN2
				chr2	182547401	182551611	NEUROD1	-3903																															chr6	168785895	168790653	SMOC2	-53557			chr17	71744550	71744924	SDK2
				chr2	190044504	190045990	COL5A2	-642																															chr6	168797235	168797508	SMOC2	-44459			chr17	72362302	72364767	GPR142
				chr2	191042691	191045885	C2orf88	-1301																															chr6	168811070	168813688	SMOC2	-29452			chr17	72442179	72443401	GPRC5C
				chr2	198063653	198063781	ANKRD44	111794																															chr6	168814162	168818817	SMOC2	-25341			chr17	74877413	74879507	MGAT5B
				chr2	201173897	201177919	SPATS2L	5034																															chr6	168896207	168898334	SMOC2	55440			chr17	74908599	74908800	MGAT5B
				chr2	201448619	201451303	AOX1	-630																															chr6	168898226	168901202	SMOC2	57883			chr17	74925720	74928863	MGAT5B
				chr2	202097607	202098951	CASP8	-24480																															chr6	168915440	168918901	SMOC2	75340			chr17	75279120	75284193	2015-09-09
				chr2	202901352	202907179	FZD7	4956																															chr6	168925633	168928348	SMOC2	85160			chr17	75401367	75404563	2015-09-09
				chr2	203035481	203036235	SUMO1	67473																															chr6	168933600	168936646	SMOC2	93292			chr17	75404563	75406074	2015-09-09
				chr2	206347777	206349708	NRP2	-198481																															chr6	168952719	168957184	SMOC2	113121			chr17	75449911	75454130	2015-09-09
				chr2	206750458	206750583	INO80D	200385																															chr6	168968529	168971450	SMOC2	128159			chr17	75470567	75472168	2015-09-09
				chr2	218464166	218466469	TNS1	343533																															chr6	169012253	169013766	SMOC2	171179			chr17	75557044	75558493	2015-09-09
				chr2	218767655	218770270	TNS1	39888																															chr6	169018751	169019416	SMOC2	177253			chr17	76117687	76117767	TMC6
				chr2	218785064	218786102	TNS1	23268																															chr6	169025896	169027179	SMOC2	184707			chr17	76264037	76265444	TMEM235
				chr2	218807759	218809926	TNS1	8																															chr6	169083625	169086341	SMOC2	243152			chr17	77042315	77044488	C1QTNF1
				chr2	219646316	219647360	CYP27A1	359																															chr6	169086272	169087106	SMOC2	244858			chr17	77042810	77047094	C1QTNF1
				chr2	219851181	219856889	FEV	-3656																															chr6	169091848	169092705	SMOC2	250446			chr17	77086350	77090559	ENGASE
				chr2	220150857	220154319	DNAJB2	8599																															chr6	169192573	169195981	SMOC2	352446			chr17	77102365	77105890	ENGASE
				chr2	220282165	220284395	DES	181																															chr6	169238138	169240458	SMOC2	397467			chr17	77114640	77116172	ENGASE
				chr2	220283214	220286185	DES	1601																															chr6	169241606	169244651	SMOC2	401298			chr17	77147257	77151243	ENGASE
				chr2	223155306	223160175	PAX3	5959																															chr6	169256475	169258610	THBS2	396596			chr17	77174120	77175465	ENGASE
				chr2	223159305	223164747	PAX3	1674																															chr6	169276508	169277241	THBS2	377264			chr17	77181544	77184010	ENGASE
				chr2	225265963	225266876	FAM124B	331																															chr6	169289216	169290629	THBS2	364216			chr17	77206389	77208211	ENGASE
				chr2	228582073	228582820	SLC19A3	281																															chr6	169301321	169301413	THBS2	352772			chr17	77373568	77375842	RBFOX3
				chr2	228735722	228736459	DAW1	-232																															chr6	169329096	169331838	THBS2	323672			chr17	77460588	77463587	RBFOX3
				chr2	231688289	231691149	ITM2C	-39896																															chr6	169351075	169351479	THBS2	302862			chr17	77536313	77537803	RBFOX3
				chr2	231730425	231735434	ITM2C	3315																															chr6	169420648	169423509	THBS2	232060			chr17	77536956	77539754	RBFOX3
				chr2	232347922	232348794	NCL	-19053																															chr6	169423403	169426333	THBS2	229271			chr17	77606648	77609624	ENPP7
				chr2	234847554	234848156	TRPM8	21812																															chr6	169539391	169540780	THBS2	114053			chr17	78420093	78424330	NPTX1
				chr2	236514119	236514471	AGAP1	111544																															chr6	169539810	169545058	THBS2	111705			chr17	79495006	79497869	FSCN2
				chr2	236826207	236826485	GBX2	250666																															chr6	169558175	169560206	THBS2	94948			chr17	80266884	80269133	CD7
				chr2	237067469	237069779	GBX2	8388																															chr6	169566620	169569137	THBS2	86260			chr17	80692947	80693839	FN3K
				chr2	237069779	237075188	GBX2	4528																															chr6	169567348	169571297	THBS2	84816			chr18	7230245	7231534	LAMA1
				chr2	237077151	237082534	GBX2	-2831																															chr6	169571297	169575701	THBS2	80640			chr18	11151283	11153912	PIEZO2
				chr2	237080267	237085808	GBX2	-6026																															chr6	169592167	169592444	THBS2	61833			chr18	13915006	13916355	MC2R
				chr2	237120069	237125130	GBX2	-45588																															chr6	169621662	169624501	THBS2	31057			chr18	14473877	14478401	ANKRD30B
				chr2	238360110	238360201	MLPH	-35655																															chr6	169629684	169633324	THBS2	22635			chr18	14486026	14489728	ANKRD30B
				chr2	238499464	238500389	RAB17	-191																															chr6	169634930	169637832	THBS2	17758			chr18	25570145	25572674	CDH2
				chr2	238777587	238778589	RAMP1	9901																															chr6	169641045	169642014	THBS2	12609			chr18	34833339	34834690	CELF4
				chr2	238794837	238795355	RAMP1	26909																															chr6	169648758	169654035	THBS2	2742			chr18	44098826	44100475	LOXHD1
				chr2	240142694	240146162	HDAC4	178215																															chr6	169653612	169655497	THBS2	-416			chr18	44234815	44237801	LOXHD1
				chr2	240212763	240213173	HDAC4	109675																															chr6	169682364	169682442	THBS2	-28264			chr18	45273219	45275903	SMAD2
				chr2	240969975	240972734	OR6B2	-1449																															chr6	169717551	169718132	THBS2	-63703			chr18	61222687	61223564	SERPINB12
				chr2	241458886	241460664	ANKMY1	37605																															chr6	170389468	170392157	DLL1	208748			chr18	61419077	61420334	SERPINB7
				chr2	241900108	241902062	SNED1	-37170																															chr6	170396116	170399179	DLL1	201913			chr18	75377474	75380364	GALR1
				chr2	241973308	241976658	SNED1	36728																															chr6	170405893	170411613	DLL1	190808			chr18	75380233	75380980	GALR1
				chr2	242556858	242557512	THAP4	19679																															chr6	170409598	170414149	DLL1	187687			chr18	75690565	75691297	GALR1
				chr2	242709673	242713790	GAL3ST2	-4508																															chr6	170418412	170418678	DLL1	181016			chr18	76069002	76071635	SALL3
				chr2	242841239	242844174	CXXC11	30826																															chr6	170423225	170426112	DLL1	174892			chr18	76071635	76073557	SALL3
				chr2	242874617	242875903	CXXC11	63379																															chr6	170553133	170555276	DLL1	45356			chr18	76122611	76123832	SALL3
				chr20	741049	742683	SLC52A3	7265																															chr6	170584106	170588360	DLL1	13328			chr18	76123396	76126700	SALL3
				chr20	748992	749452	SLC52A3	-91																															chr6	170744041	170746098	PSMB1	117359			chr18	76148311	76151203	SALL3
				chr20	1286630	1290724	SDCBP2	21206																															chr6	170753313	170756942	PSMB1	107301			chr18	76148676	76153779	SALL3
				chr20	1309722	1310884	SDCBP2	-420																															chr6	170763536	170766336	PSMB1	97493			chr18	76160108	76163007	SALL3
				chr20	2777921	2781489	CPXM1	1578																															chr6	170786895	170789640	PSMB1	74161			chr18	76186350	76189257	SALL3
				chr20	2801711	2802307	TMEM239	5030																															chr7	168517	171238	FAM20C	-23091			chr18	76189257	76192893	SALL3
				chr20	3216740	3220929	SLC4A11	-23																															chr7	996972	1000210	ADAP1	-4258			chr18	76394852	76399434	SALL3
				chr20	3228616	3229991	SLC4A11	-10492																															chr7	1220000	1221192	ZFAND2A	-20782			chr18	76398311	76401126	SALL3
				chr20	5281174	5284529	PROKR2	14526																															chr7	1258449	1260736	UNCX	-12950			chr18	76483175	76486863	SALL3
				chr20	6032689	6035902	LRRN4	399																															chr7	1352002	1357813	UNCX	82365			chr18	76673096	76675402	SALL3
				chr20	9486968	9489749	LAMP5	-6649																															chr7	1391766	1394014	MICALL2	106248			chr18	77305473	77309696	CTDP1
				chr20	21000369	21001266	XRN2	-283124																															chr7	1446265	1448129	MICALL2	51941			chr18	77312717	77314033	CTDP1
				chr20	21080692	21084133	XRN2	-201529																															chr7	2548991	2551996	LFNG	-8982			chr18	77530773	77532565	CTDP1
				chr20	21082272	21087165	XRN2	-199223																															chr7	2944127	2946518	GNA12	-61365			chr18	77532391	77535720	KCNG2
				chr20	21694307	21696467	PAX1	9090																															chr7	2952979	2953930	GNA12	-69497			chr19	549017	551536	GZMM
				chr20	23064608	23067771	CD93	787																															chr7	2958284	2959121	GNA12	-74745			chr19	551401	552948	GZMM
				chr20	25125784	25130869	ENTPD6	-48029																															chr7	2962304	2962845	GNA12	-78617			chr19	595705	595933	HCN2
				chr20	29844549	29847402	DEFB115	509																															chr7	2971898	2972392	GNA12	-88187			chr19	846117	848026	ELANE
				chr20	29955259	29956585	DEFB118	-499																															chr7	3025634	3026459	CARD11	57532			chr19	1525453	1529763	PLK5
				chr20	29993663	29995343	DEFB121	-434																															chr7	3033173	3033798	CARD11	50093			chr19	1796985	1800331	ATP8B3
				chr20	30028062	30028893	DEFB123	156																															chr7	3074405	3074642	CARD11	9055			chr19	2085286	2085483	MOB3A
				chr20	31261784	31262314	COMMD7	69754																															chr7	3082006	3084516	CARD11	318			chr19	2524064	2525634	GADD45B
				chr20	31446183	31447081	EFCAB8	-97																															chr7	3214289	3215543	SDK1	-126164			chr19	2586206	2591194	GADD45B
				chr20	32856747	32857227	AHCY	34167																															chr7	3221150	3221373	SDK1	-119818			chr19	3803114	3808649	MATK
				chr20	32856898	32859896	AHCY	32757																															chr7	3849340	3849602	SDK1	508391			chr19	3905462	3909415	NMRK2
				chr20	33451272	33451427	GGT7	9313																															chr7	3988772	3991559	SDK1	649086			chr19	3935938	3938802	NMRK2
				chr20	35273933	35275710	SLA2	-203																															chr7	4008946	4009036	SDK1	667911			chr19	3938470	3942330	NMRK2
				chr20	35488024	35490815	SOGA1	2669																															chr7	4012372	4014989	SDK1	672601			chr19	4523345	4525572	PLIN4
				chr20	36010619	36013546	SRC	37526																															chr7	4064901	4066483	FOXK1	-656248			chr19	4566400	4569049	SEMA6B
				chr20	36037325	36041285	SRC	64748																															chr7	4146971	4147432	FOXK1	-574738			chr19	6333547	6333701	ACER1
				chr20	36148375	36154292	NNAT	1717																															chr7	4242769	4245514	FOXK1	-477798			chr19	7797031	7799575	CLEC4G
				chr20	37208947	37211347	ADIG	309																															chr7	4247760	4250180	FOXK1	-472970			chr19	10697913	10698098	AP1M2
				chr20	37228520	37231957	ARHGAP40	-338																															chr7	4253955	4256914	FOXK1	-466505			chr19	11515999	11517436	RGL3
				chr20	39309738	39314091	MAFB	5965																															chr7	4260883	4261190	FOXK1	-460903			chr19	13613091	13615864	CACNA1A
				chr20	42354942	42356308	GTSF1L	13																															chr7	4264980	4267412	FOXK1	-455744			chr19	15162515	15163470	CASP14
				chr20	42573639	42574624	TOX2	30640																															chr7	4275634	4277473	FOXK1	-445386			chr19	15838397	15839556	OR10H2
				chr20	42815882	42817602	JPH2	-524																															chr7	4305535	4309035	FOXK1	-414655			chr19	15851571	15852663	OR10H3
				chr20	42873167	42876939	JPH2	-58835																															chr7	4344365	4348107	FOXK1	-375704			chr19	17877419	17877733	FCHO1
				chr20	42953248	42958548	R3HDML	-9728																															chr7	4872537	4876228	PAPOLB	27242			chr19	18092572	18093867	ARRDC2
				chr20	43028501	43029997	HNF4A	-675																															chr7	4899213	4902050	PAPOLB	993			chr19	30932051	30934972	ZNF536
				chr20	43726544	43730241	KCNS1	1360																															chr7	4899469	4905117	PAPOLB	-668			chr19	30934550	30936625	ZNF536
				chr20	43743301	43744110	WFDC5	107																															chr7	5292959	5293333	SLC29A4	-29415			chr19	35782015	35784828	MAG
				chr20	44097320	44099418	WFDC2	23																															chr7	5919012	5920635	OCM	-605			chr19	36004233	36005906	DMKN
				chr20	44167974	44170643	WFDC6	-1175																															chr7	6576353	6579213	GRID2IP	13284			chr19	38973940	38976794	RYR1
				chr20	44511961	44516626	SPATA25	1980																															chr7	6590564	6592322	GRID2IP	-376			chr19	38991503	38993534	RYR1
				chr20	44685203	44687730	NCOA5	32124																															chr7	6591968	6594886	GRID2IP	-2360			chr19	39689909	39692475	NCCRP1
				chr20	44745522	44747351	CD40	-474																															chr7	8477029	8482614	NXPH1	6237			chr19	39734312	39736699	IFNL3
				chr20	45179157	45180444	OCSTAMP	-588																															chr7	10819051	10819836	NDUFA4	160439			chr19	40195028	40195983	LGALS14
				chr20	45276833	45280288	SLC13A3	1518																															chr7	12148943	12151638	TMEM106B	-100635			chr19	40227949	40229766	CLC
				chr20	45439769	45440346	EYA2	-83205																															chr7	18067282	18068624	PRPS1L1	-467			chr19	42133416	42134620	CEACAM4
				chr20	50108579	50109375	NFATC2	50281																															chr7	18127468	18130344	PRPS1L1	-61420			chr19	42701920	42706353	DEDD2
				chr20	50720731	50723227	ZFP64	86546																															chr7	18831390	18832648	HDAC9	296093			chr19	44858848	44861241	ZNF112
				chr20	52195366	52198378	ZNF217	13506																															chr7	19148187	19152335	TWIST1	7034			chr19	48497737	48498031	ELSPBP1
				chr20	52198164	52199778	ZNF217	11407																															chr7	19182334	19185407	FERD3L	1173			chr19	48547158	48548393	CABP5
				chr20	52274268	52277050	ZNF217	-65281																															chr7	19812327	19815309	TMEM196	-802			chr19	50706387	50708705	MYH14
				chr20	52687007	52688256	BCAS1	-499																															chr7	20685746	20687223	ABCB5	31655			chr19	51051861	51053653	LRRC4B
				chr20	55199493	55203291	TFAP2C	-2966																															chr7	20865522	20867067	SP8	-39790			chr19	51294877	51296949	ACPT
				chr20	55982315	55985753	RBM38	17571																															chr7	21208923	21209781	SP4	-258300			chr19	51537828	51538416	KLK12
				chr20	56239154	56239706	ZBP1	-43901																															chr7	21260273	21260496	SP4	-207267			chr19	51727921	51728586	CD33
				chr20	56269575	56272305	PMEPA1	14018																															chr7	22704316	22705607	IL6	-60541			chr19	51961666	51962338	SIGLEC8
				chr20	56269979	56275607	PMEPA1	12165																															chr7	22705331	22708272	IL6	-58701			chr19	52253373	52255413	FPR1
				chr20	57087179	57090749	APCDD1L	1030																															chr7	25100356	25100428	CYCS	64588			chr19	53038972	53039743	ZNF808
				chr20	57471654	57471844	GNAS	43980																															chr7	25268518	25268974	NPVF	-641			chr19	54760833	54761827	LILRB5
				chr20	58533022	58533713	CDH26	-114																															chr7	25702709	25703841	NPVF	-435170			chr19	54848878	54851571	LILRA4
				chr20	60118450	60120472	CDH4	291979																															chr7	26578098	26579614	SNX10	247313			chr19	55718589	55721180	PTPRH
				chr20	60445998	60448883	TAF4	193425																															chr7	26955524	26958919	SKAP2	-52860			chr19	55720737	55721792	PTPRH
				chr20	60525775	60529758	TAF4	113099																															chr7	27127448	27130324	HOXA1	6707			chr19	56269246	56270729	RFPL4A
				chr20	60538345	60540747	TAF4	101320																															chr7	27130090	27134369	HOXA1	3363			chr19	56458926	56459234	NLRP8
				chr20	60953415	60955979	RPS21	-7475																															chr7	27140797	27146262	HOXA2	-1100			chr19	56510833	56511149	NLRP5
				chr20	61001775	61003303	CABLES2	-20198																															chr7	27143478	27149139	HOXA2	-3879			chr19	57323840	57324295	PEG3
				chr20	61200716	61203879	SLCO4A1	-71499																															chr7	27152583	27156062	HOXA3	4891			chr19	57641846	57642998	USP29
				chr20	61508481	61508590	TCFL5	-15421																															chr7	27174169	27179432	HOXA4	-6383			chr20	170364	170581	DEFB128
				chr20	61581699	61585924	SLC17A9	-240																															chr7	27184109	27188770	HOXA6	953			chr20	207144	207858	DEFB129
				chr20	61689726	61691785	BHLHE23	-52369																															chr7	28319343	28319676	JAZF1	-99148			chr20	748992	749452	SLC52A3
				chr20	61937483	61940917	COL20A1	14662																															chr7	28474589	28477515	CREB5	23908			chr20	1538353	1539641	SIRPD
				chr21	15194427	15200106	POTED	214769																															chr7	28838086	28838234	CREB5	386016			chr20	1600623	1601704	SIRPB1
				chr21	26732918	26735730	MRPL39	245505																															chr7	31002599	31003719	GHRHR	-479			chr20	1638393	1639816	SIRPG
				chr21	27372387	27372461	APP	170548																															chr7	31099814	31102195	ADCYAP1R1	-1805			chr20	1715296	1718648	SIRPG
				chr21	31587610	31588661	CLDN8	255																															chr7	31125198	31126531	ADCYAP1R1	23055			chr20	1914231	1918249	SIRPA
				chr21	34185927	34186122	C21orf62	-5997																															chr7	31146128	31147341	ADCYAP1R1	43925			chr20	3709877	3712795	HSPA12B
				chr21	36038533	36043248	CLIC6	-797																															chr7	31373496	31378807	NEUROD6	4356			chr20	4702381	4705360	PRND
				chr21	37915044	37915391	CLDN14	-62830																															chr7	31725748	31728475	PPP1R17	783			chr20	5279616	5283022	PROKR2
				chr21	38063872	38068043	SIM2	-5476																															chr7	32109831	32114197	PDE1C	226927			chr20	5282836	5284529	PROKR2
				chr21	39643353	39644354	KCNJ15	-491																															chr7	32334483	32337188	PDE1C	3105			chr20	18793817	18794975	SCP2D1
				chr21	40193056	40195074	ETS2	16834																															chr7	32338542	32341352	PDE1C	-1006			chr20	19738018	19739935	RIN2
				chr21	43098516	43100703	RIPK4	87656																															chr7	34873912	34875234	NPSR1	176676			chr20	19954588	19955868	NAA20
				chr21	43135854	43136287	RIPK4	51195																															chr7	38725419	38726897	AMPH	-54991			chr20	23016753	23019450	SSTR4
				chr21	43346184	43348008	C2CD2	26903																															chr7	39831642	39833944	CDK13	-156843			chr20	23470274	23472484	CST8
				chr21	43785785	43786997	TFF1	312																															chr7	42001069	42001744	INHBA	-258701			chr20	23498937	23500381	CST8
				chr21	43823604	43824262	UBASH3A	-91																															chr7	42004866	42007440	INHBA	-263447			chr20	23548991	23550446	CST9L
				chr21	44257072	44258298	WDR4	41980																															chr7	42192041	42195875	GLI3	82654			chr20	23666505	23669470	CST4
				chr21	44779213	44781958	SIK1	66422																															chr7	43351208	43352591	HECW1	199702			chr20	23669241	23671108	CST4
				chr21	44781686	44782497	SIK1	64916																															chr7	44198380	44199597	GCK	-108			chr20	23728432	23731367	CST1
				chr21	44818924	44821451	SIK1	26820																															chr7	45066738	45067319	CCM2	404			chr20	23731367	23732873	CST1
				chr21	45144343	45149373	PDXK	7865																															chr7	45187902	45188275	RAMP3	-9301			chr20	23806999	23807778	CST2
				chr21	45161359	45163611	PDXK	23492																															chr7	47092254	47093842	TNS3	486151			chr20	29955259	29956585	DEFB118
				chr21	45573410	45577667	C21orf33	22052																															chr7	48068321	48069745	SUN3	-338			chr20	29993663	29995343	DEFB121
				chr21	45970330	45972595	KRTAP10-2	-75																															chr7	48351495	48352531	ABCA13	140956			chr20	30028062	30028893	DEFB123
				chr21	47715006	47718080	YBEY	10245																															chr7	48491590	48494579	ABCA13	282028			chr20	31592147	31595739	BPIFB2
				chr22	17644376	17647473	CECR5	-5758																															chr7	48493792	48495333	ABCA13	283506			chr20	34995278	34995517	DLGAP4
				chr22	17680477	17680561	CECR1	22360																															chr7	48887421	48889641	ABCA13	677474			chr20	37462474	37467261	PPP1R16B
				chr22	17955274	17956641	CECR2	-669																															chr7	48962376	48965301	ABCA13	752782			chr20	42573639	42574624	TOX2
				chr22	18042550	18043745	SLC25A18	9																															chr7	49708532	49710144	VWC2	-103919			chr20	43848536	43852844	SEMG2
				chr22	18231406	18231825	BID	25166																															chr7	50196374	50199187	C7orf72	62149			chr20	44662007	44664422	SLC12A5
				chr22	18266804	18268249	BID	-10745																															chr7	50347081	50348870	IKZF1	-342			chr20	45093514	45094064	ZNF334
				chr22	18324579	18325505	BID	-68260																															chr7	50443901	50445456	FIGNL1	72743			chr20	46997755	47001970	PREX1
				chr22	18531028	18531591	MICAL3	-23985																															chr7	50445456	50450374	FIGNL1	69507			chr20	47251399	47253976	PREX1
				chr22	19506979	19512228	CLDN5	5464																															chr7	50464661	50469042	FIGNL1	50570			chr20	49617144	49619636	KCNG1
				chr22	19510877	19515608	CLDN5	1825																															chr7	50467567	50470492	FIGNL1	48392			chr20	49618509	49622513	KCNG1
				chr22	19723500	19726921	GP1BB	14743																															chr7	51538650	51539678	COBL	-154668			chr20	51648088	51648789	TSHZ2
				chr22	19749961	19755334	TBX1	8422																															chr7	51544096	51545786	COBL	-160445			chr20	56134648	56136569	PCK1
				chr22	20192371	20194554	RTN4R	62591																															chr7	51698597	51698710	COBL	-314158			chr20	57765489	57769799	ZNF831
				chr22	20236751	20237341	RTN4R	19008																															chr7	52341648	52344545	COBL	-958601			chr20	57798096	57800725	ZNF831
				chr22	20776864	20780508	SCARF2	13460																															chr7	52735864	52736744	NONE				chr20	60118450	60120472	CDH4
				chr22	21385818	21387497	SLC7A4	189																															chr7	52736383	52738966	NONE				chr20	60370985	60373450	TAF4
				chr22	22899164	22904270	PRAME	-21																															chr7	53103214	53104336	NONE				chr20	60373402	60376281	TAF4
				chr22	24105087	24105692	CHCHD10	5240																															chr7	53154966	53155221	NONE				chr20	60445998	60448883	TAF4
				chr22	25595589	25595955	CRYBB3	-45																															chr7	53254947	53255225	NONE				chr20	60447891	60450178	TAF4
				chr22	28837586	28839667	TTC28	237226																															chr7	53286592	53289011	NONE				chr20	60452954	60456503	TAF4
				chr22	29457241	29458723	KREMEN1	-11124																															chr7	54487148	54487462	VSTM2A	-122713			chr20	60469025	60471657	TAF4
				chr22	30472636	30476525	HORMAD2	-1582																															chr7	55712097	55714413	VOPP1	-73037			chr20	60469115	60472331	TAF4
				chr22	30661949	30663881	OSM	-86																															chr7	55799739	55799845	SEPT14	130690			chr20	60491905	60493887	TAF4
				chr22	31492692	31496274	SMTN	17178																															chr7	56160409	56161020	PHKG1	-71			chr20	61001775	61003303	CABLES2
				chr22	31498218	31501382	INPP5J	-19180																															chr7	56434239	56437009	CHCHD2	-261355			chr20	61038949	61041592	GATA5
				chr22	31518188	31518963	INPP5J	-404																															chr7	56605325	56606663	CHCHD2	-431725			chr20	61150637	61153635	GATA5
				chr22	31535981	31537064	PLA2G3	70																															chr7	56854974	56855495	ZNF479	352336			chr20	61158170	61161073	GATA5
				chr22	36648832	36649144	APOL1	-136																															chr7	56875093	56878760	ZNF479	330644			chr20	61158340	61162216	GATA5
				chr22	36716469	36720207	MYH9	65725																															chr7	56877538	56880815	ZNF479	328394			chr20	61178448	61181439	SLCO4A1
				chr22	36806185	36809318	MYH9	-23689																															chr7	56880815	56883053	ZNF479	325637			chr20	61193998	61196950	SLCO4A1
				chr22	37584018	37584441	C1QTNF6	99																															chr7	56885977	56889000	ZNF479	320082			chr20	61196900	61197101	SLCO4A1
				chr22	37607676	37608819	SSTR3	114																															chr7	56889000	56893504	ZNF479	316319			chr20	61288142	61291109	SLCO4A1
				chr22	37720647	37721149	CYTH4	42474																															chr7	57246097	57249065	ZNF479	-40010			chr20	61297564	61299190	SLCO4A1
				chr22	37975941	37976725	LGALS2	-246																															chr7	57710136	57712819	ZNF716	201595			chr20	61314642	61318160	NTSR1
				chr22	38516149	38517556	BAIAP2L2	-10176																															chr7	57712687	57714756	ZNF716	203839			chr20	61315831	61318513	NTSR1
				chr22	38610234	38611369	MAFF	12913																															chr7	62514477	62514926	ZNF727	-991119			chr20	61335539	61338260	NTSR1
				chr22	39260335	39263202	CBX6	6550																															chr7	63018494	63020800	ZNF727	-486174			chr20	61401678	61405614	MRGBP
				chr22	39410068	39410396	APOBEC3C	144																															chr7	63207057	63211753	ZNF727	-296416			chr20	61619051	61621856	BHLHE23
				chr22	39436141	39437295	APOBEC3F	109																															chr7	63211128	63215164	ZNF727	-292675			chr20	61674143	61675672	BHLHE23
				chr22	39472544	39473253	APOBEC3G	-111																															chr7	63225198	63226793	ZNF727	-279825			chr20	61689726	61691785	BHLHE23
				chr22	39685780	39690539	RPL3	27616																															chr7	63497644	63498798	ZNF727	-7600			chr20	61695598	61697965	BHLHE23
				chr22	39709853	39714288	RPL3	3705																															chr7	63560420	63562162	ZNF727	55470			chr20	61697330	61702795	BHLHE23
				chr22	39759864	39760267	SYNGR1	14065																															chr7	63667212	63667718	ZNF679	-21387			chr20	61783225	61788662	BIRC7
				chr22	40415331	40417869	GRAP2	119514																															chr7	64336120	64336709	ZNF273	-27210			chr20	61950761	61951483	COL20A1
				chr22	41956440	41957443	CSDC2	175																															chr7	71407306	71407448	CALN1	469981			chr20	61971412	61975937	CHRNA4
				chr22	42347272	42348013	CENPM	-4475																															chr7	71798428	71800987	CALN1	77650			chr20	61975937	61979563	CHRNA4
				chr22	42352637	42353758	CENPM	-10030																															chr7	73441057	73443113	ELN	-34			chr20	62002913	62006836	CHRNA4
				chr22	42685958	42688838	TCF20	-75950																															chr7	73442282	73446865	ELN	2455			chr20	62029358	62032881	CHRNA4
				chr22	42828125	42829748	NFAM1	-536																															chr7	77669243	77670191	PHTF2	200270			chr20	62031739	62033563	CHRNA4
				chr22	45071340	45073031	PRR5	-779																															chr7	82286378	82286499	CACNA2D1	-213325			chr20	62037503	62039853	CHRNA4
				chr22	45122261	45126040	ARHGAP8	25769																															chr7	82580938	82581607	PCLO	210973			chr20	62043583	62048869	CHRNA4
				chr22	45608345	45609421	NUP50	49161																															chr7	83378795	83379803	SEMA3E	-100973			chr20	62048869	62053155	KCNQ2
				chr22	46364407	46368025	WNT7B	6793																															chr7	84569142	84569394	SEMA3D	181983			chr20	62383275	62384963	SLC2A4RG
				chr22	46366859	46371152	WNT7B	4003																															chr7	85010676	85010774	SEMA3D	-259474			chr20	62455321	62457301	ZBTB46
				chr22	46480891	46482023	PPARA	-65042																															chr7	86413438	86416314	GRM3	141646			chr21	14409311	14410566	POTED
				chr22	47081634	47084511	CERK	51085																															chr7	86572891	86574551	KIAA1324L	115294			chr21	14981404	14982779	POTED
				chr22	49579793	49581756	BRD1	637677																															chr7	86574444	86577053	KIAA1324L	113266			chr21	15033939	15036394	POTED
				chr22	50017428	50018876	BRD1	200300																															chr7	88423665	88426025	ZNF804B	36163			chr21	15194427	15200106	POTED
				chr22	50025915	50028456	BRD1	191266																															chr7	92855729	92857276	HEPACAM2	-666			chr21	31538549	31540204	CLDN17
				chr22	50435413	50438363	TTLL8	58476																															chr7	93113264	93114192	CALCR	90314			chr21	31661731	31663266	KRTAP25-1
				chr22	50437507	50439227	TTLL8	56997																															chr7	93474069	93474158	TFPI2	46189			chr21	31691461	31693907	KRTAP26-1
				chr22	50523686	50524691	MLC1	142																															chr7	94023308	94024254	COL1A2	-92			chr21	31720835	31722001	KRTAP23-1
				chr22	50746891	50749598	PLXNB2	-2189																															chr7	94033643	94034808	COL1A2	10353			chr21	31743965	31744647	KRTAP13-2
				chr22	50983415	50988451	SYCE3	15401																															chr7	94045725	94047477	COL1A2	22728			chr21	31766922	31768726	KRTAP13-1
				chr22	51015371	51018459	CPT1B	181																															chr7	94293385	94296291	PEG10	9201			chr21	31864089	31864374	KRTAP19-3
				chr22	51039805	51045178	MAPK8IP2	3361																															chr7	95222092	95224434	PDK4	2540			chr21	31970928	31972672	KRTAP6-2
				chr3	347869	351003	CHL1	111157																															chr7	97663876	97663940	OCM2	-44400			chr21	32185331	32185576	KRTAP8-1
				chr3	5137549	5137953	ARL8B	-26154																															chr7	98254334	98256076	NPTX2	8596			chr21	32202010	32202284	KRTAP8-1
				chr3	9177754	9178249	SRGAP3	113061																															chr7	98282363	98283412	NPTX2	36279			chr21	32253206	32255313	KRTAP11-1
				chr3	9920535	9920698	CIDEC	-422																															chr7	98287195	98287427	NPTX2	40702			chr21	34539778	34543051	IFNAR2
				chr3	9943828	9944537	IL17RE	-120																															chr7	98335163	98335488	NPTX2	88717			chr21	42210827	42213698	DSCAM
				chr3	10149466	10150487	BRK1	-7299																															chr7	99424203	99425614	CYP3A43	-830			chr21	43809360	43809848	TMPRSS3
				chr3	10805956	10806370	SLC6A11	-51722																															chr7	101579003	101579936	CUX1	120179			chr21	45246252	45247038	RRP1
				chr3	11178064	11178798	HRH1	-115954																															chr7	101989013	101991189	PRKRIP1	-14243			chr21	46031707	46032026	KRTAP10-8
				chr3	11597868	11602331	VGLL4	85298																															chr7	102087309	102087746	ORAI2	13532			chr21	46811242	46813298	COL18A1
				chr3	11602331	11606853	VGLL4	80806																															chr7	103082905	103085736	SLC26A5	2303			chr22	16199870	16202073	OR11H1
				chr3	11607161	11611878	VGLL4	75878																															chr7	104308403	104309203	LHFPL3	339699			chr22	16227531	16228563	OR11H1
				chr3	11623526	11625154	VGLL4	61058																															chr7	105319437	105320396	EFCAB10	-97974			chr22	17073594	17075046	CCT8L2
				chr3	11651536	11651881	VGLL4	33689																															chr7	106504722	106507474	PIK3CG	174			chr22	17440609	17443619	GAB4
				chr3	12799985	12801112	TMEM40	489																															chr7	107770791	107771757	LAMB4	-473			chr22	18266804	18268249	BID
				chr3	13028573	13028642	IQSEC1	-19440																															chr7	117067136	117067978	ASZ1	20			chr22	22874447	22875038	ZNF280A
				chr3	13058947	13060974	IQSEC1	-50793																															chr7	117864674	117865112	ANKRD7	163			chr22	32587214	32590246	RFPL2
				chr3	13060971	13064001	IQSEC1	-53318																															chr7	121651766	121652024	AASS	121981			chr22	37584018	37584441	C1QTNF6
				chr3	13318410	13319638	NUP210	142785																															chr7	122635026	122636635	TAS2R16	-77			chr22	41762302	41763512	TEF
				chr3	15311021	15311269	SH3BP5	62991																															chr7	123633258	123635440	TMEM229A	39174			chr22	43539637	43542604	MCAT
				chr3	22410416	22413232	ZNF385D	-618897																															chr7	127255483	127256920	PAX4	-422			chr22	43833110	43835600	MPPED1
				chr3	23713275	23713773	UBE2E1	-133870																															chr7	127989338	127992316	RBM28	-6865			chr22	48603711	48606263	FAM19A5
				chr3	25467237	25469991	RARB	-1188																															chr7	127990884	127994864	PRRT4	8865			chr22	48605244	48607198	FAM19A5
				chr3	25469694	25472652	RARB	1371																															chr7	128488744	128492517	ATP6V1F	-12327			chr22	48728901	48731367	FAM19A5
				chr3	35706038	35706161	ARPP21	24222																															chr7	129410417	129411088	NRF1	159198			chr22	49295501	49297925	FAM19A5
				chr3	36803565	36806213	DCLK3	-23537																															chr7	129414317	129417148	NRF1	164178			chr22	49297824	49301120	FAM19A5
				chr3	36949957	36950004	TRANK1	36567																															chr7	129912487	129913310	CPA2	6232			chr22	49376354	49376886	FAM19A5
				chr3	38009911	38010902	VILL	-19143																															chr7	129931908	129933646	CPA4	-216			chr22	49761906	49765229	BRD1
				chr3	38078307	38081287	DLEC1	-899																															chr7	129984051	129985205	CPA5	-59
				chr3	42132310	42132991	TRAK1	89																															chr7	130019715	130021807	CPA1	549
				chr3	42699215	42702502	ZBTB47	5683																															chr7	131807698	131812449	PLXNA4	451986
				chr3	44626029	44626697	ZNF660	-93																															chr7	132192778	132194886	PLXNA4	68228
				chr3	45208900	45209252	CDCP1	-21162																															chr7	132333381	132334901	PLXNA4	-72081
				chr3	45646427	45649293	LIMD1	11509																															chr7	135433353	135434478	FAM180A	-322
				chr3	46448084	46450983	ACKR5	485																															chr7	137230873	137230924	PTN	-202288
				chr3	46504469	46506864	LTF	986																															chr7	138481741	138483314	TMEM213	-169
				chr3	46853631	46854311	PRSS50	93																															chr7	139657568	139658345	PARP12	105564
				chr3	47029335	47029475	CCDC12	-5933																															chr7	141617279	141618194	OR9A4	-880
				chr3	48465017	48467983	PLXNB1	4372																															chr7	141672455	141674839	TAS2R38	-74
				chr3	48629480	48633441	COL7A1	1239																															chr7	141695293	141695759	MGAM	-112
				chr3	49459143	49460521	AMT	354																															chr7	141811005	141813096	ENSG00000257743	502
				chr3	49850507	49851942	UBA7	154																															chr7	141946928	141947898	PRSS58	10434
				chr3	50644192	50647374	CISH	3420																															chr7	142012034	142012988	PRSS58	-54664
				chr3	52326883	52329338	GLYCTK	6239																															chr7	142027514	142028043	PRSS58	-69932
				chr3	52526235	52529524	STAB1	-1474																															chr7	142374345	142377275	PRSS1	-81520
				chr3	52722445	52724578	GNL3	3576																															chr7	142456124	142458190	PRSS1	-173
				chr3	52724044	52726726	GNL3	5449																															chr7	142491168	142495846	PRSS1	36177
				chr3	54121271	54122146	CACNA2D3	-34984																															chr7	142555548	142560422	EPHB6	5193
				chr3	58522771	58523373	ACOX2	-26																															chr7	142560197	142564916	EPHB6	9765
				chr3	62351484	62353894	FEZF2	6501																															chr7	142574509	142576827	TRPV6	7839
				chr3	62353312	62357769	FEZF2	3649																															chr7	142582859	142583836	TRPV6	159
				chr3	64251663	64254112	PRICKLE2	-41757																															chr7	142635549	142638303	C7orf34	323
				chr3	65340538	65342971	ADAMTS9	-668079																															chr7	142637630	142640414	C7orf34	2419
				chr3	69058876	69061827	EOGT	2422																															chr7	142659349	142660973	KEL	-393
				chr3	69914738	69915449	MITF	126508																															chr7	142828068	142829304	PIP	-484
				chr3	72786069	72788482	SHQ1	110355																															chr7	143655651	143656153	OR2F1	-1125
				chr3	72939830	72941472	GXYLT2	3427																															chr7	143746413	143747596	OR2A5	-456
				chr3	77145918	77147364	NONE																																chr7	144966808	144967622	TPK1	-434069
				chr3	87135140	87138700	VGLL3	-96663																															chr7	147256123	147256367	NONE
				chr3	99594893	99595254	COL8A1	237755																															chr7	147591462	147591961	CUL1	-804292
				chr3	99832772	99833735	FILIP1L	103																															chr7	150642256	150645092	KCNH2	31729
				chr3	108474544	108476540	RETNLB	689																															chr7	150656979	150660317	KCNH2	16755
				chr3	112051808	112054506	CD200	1154																															chr7	150685667	150690699	NOS3	100
				chr3	113160071	113163068	SPICE1	72433																															chr7	150689873	150690969	NOS3	2338
				chr3	114790243	114790596	GAP43	-551937																															chr7	150883361	150885654	ASB10	-266
				chr3	119379220	119379792	POPDC2	-69																															chr7	150896413	150900542	ASB10	-14236
				chr3	121379745	121380792	HCLS1	-511																															chr7	151089761	151093196	NUB1	52682
				chr3	121795811	121798553	CD86	22961																															chr7	151130479	151134527	RHEB	84507
				chr3	122043799	122044172	CSTA	-105																															chr7	151217883	151220664	RHEB	-2264
				chr3	122295656	122296778	PARP15	-232																															chr7	151565595	151565731	PRKAG2	8547
				chr3	123339417	123340814	PTPLB	-36084																															chr7	154000016	154002618	DPP6	251552
				chr3	123417080	123419622	PTPLB	-114319																															chr7	154001891	154006066	DPP6	254214
				chr3	124103021	124103696	KALRN	289831																															chr7	154473202	154474156	PAXIP1	321115
				chr3	125898680	125900108	ALDH1L1	635																															chr7	154539311	154545101	PAXIP1	252588
				chr3	126007485	126012767	KLF15	66159																															chr7	154667546	154667764	PAXIP1	127139
				chr3	126113640	126114064	KLF15	-37567																															chr7	154681513	154684493	PAXIP1	111791
				chr3	126721131	126721586	PLXNA1	13922																															chr7	154684051	154685823	PAXIP1	109857
				chr3	127055991	127057149	TPRA1	253042																															chr7	155191845	155195088	EN2	-57357
				chr3	127263647	127266149	TPRA1	44714																															chr7	155252201	155255791	EN2	3172
				chr3	129345793	129346694	PLXND1	-20583																															chr7	155283140	155284759	EN2	33126
				chr3	129692887	129694683	TRH	637																															chr7	155283738	155287373	EN2	34732
				chr3	131751605	131754675	ACPP	-283111																															chr7	155286861	155290274	EN2	37744
				chr3	133392794	133393656	TOPBP1	-12488																															chr7	155828212	155828322	SHH	-223300
				chr3	137228231	137228636	SOX14	-255145																															chr7	155832831	155834151	SHH	-228524
				chr3	138655338	138660387	FOXL2	8119																															chr7	155867630	155868239	SHH	-262968
				chr3	138658878	138664505	FOXL2	4290																															chr7	156781786	156783457	MNX1	20723
				chr3	138679347	138679578	FOXL2	-13481																															chr7	156783274	156786278	MNX1	18569
				chr3	138724228	138725425	MRPS22	179																															chr7	156837017	156837855	MNX1	-34091
				chr3	148664701	148664839	GYG1	-44358																															chr7	156868641	156871234	UBE3C	-61669
				chr3	154145810	154147955	GPR149	621																															chr7	156870822	156874860	UBE3C	-58766
				chr3	156323952	156324118	SSR3	-51062																															chr7	156880519	156880681	UBE3C	-51007
				chr3	157812018	157814326	SHOX2	10777																															chr7	156889041	156889781	UBE3C	-42196
				chr3	159557552	159558031	SCHIP1	142																															chr7	156913135	156913288	UBE3C	-18395
				chr3	167191837	167193257	SERPINI2	4245																															chr7	156917109	156917762	UBE3C	-14171
				chr3	167293056	167293814	WDR49	77854																															chr7	157255264	157260021	DNAJB6	127983
				chr3	169375110	169379554	ACTRT3	110351																															chr7	157314073	157316329	DNAJB6	185541
				chr3	170138205	170143582	CLDN11	4241																															chr7	157319491	157322117	DNAJB6	191144
				chr3	181412965	181414848	SOX2	-15815																															chr7	157332376	157335647	DNAJB6	204352
				chr3	181436643	181440178	SOX2	8689																															chr7	157340390	157342801	DNAJB6	211936
				chr3	181440178	181444131	SOX2	12433																															chr7	157365643	157367778	DNAJB6	237051
				chr3	181442137	181447418	SOX2	15056																															chr7	157366933	157371224	DNAJB6	239419
				chr3	184298787	184302398	EPHB3	21021																															chr7	157384555	157388479	DNAJB6	256857
				chr3	184491236	184491765	VPS8	-38430																															chr7	157387106	157391297	DNAJB6	259542
				chr3	186490344	186490915	EIF4A2	-10706																															chr7	157391030	157396644	DNAJB6	264177
				chr3	186502430	186505713	EIF4A2	2736																															chr7	157409918	157415538	DNAJB6	283068
				chr3	193096009	193097879	ATP13A5	-312																															chr7	157459486	157463804	DNAJB6	331985
				chr3	193776092	193776240	HES1	-77768																															chr7	157491052	157495969	DNAJB6	363851
				chr3	194117018	194119885	GP5	631																															chr7	157510257	157514822	DNAJB6	382880
				chr3	194469052	194469144	LSG1	-75892																															chr7	157526947	157531239	DNAJB6	399433
				chr3	194875295	194877369	XXYLT1	115564																															chr7	157529335	157534758	DNAJB6	402387
				chr3	194930170	194930312	XXYLT1	61655																															chr7	157534758	157537120	DNAJB6	406279
				chr3	195488922	195491945	MUC20	42681																															chr7	157540741	157545179	DNAJB6	413300
				chr3	195942993	195943636	SLC51A	-60																															chr7	157575057	157578631	DNAJB6	447184
				chr4	298926	299370	ZNF732	-38																															chr7	157616107	157620943	DNAJB6	488865
				chr4	379766	381448	ZNF141	48983																															chr7	157619282	157624958	DNAJB6	492460
				chr4	776504	781041	CPLX1	41213																															chr7	157636458	157640163	DNAJB6	508651
				chr4	1201315	1205447	SPON2	-36720																															chr7	157638869	157644665	DNAJB6	512107
				chr4	1404607	1409557	NKX1-1	-6963																															chr7	157647109	157650490	DNAJB6	519140
				chr4	1567878	1571649	FAM53A	116224																															chr7	157654102	157656095	DNAJB6	525439
				chr4	1772151	1775077	FGFR3	-21425																															chr7	157666168	157671859	DNAJB6	539354
				chr4	3387281	3390332	HGFAC	-54807																															chr7	157688504	157692127	DNAJB6	560656
				chr4	3390332	3392318	HGFAC	-52289																															chr7	157694516	157700028	DNAJB6	567612
				chr4	3824093	3825784	ADRA2C	56814																															chr7	157698543	157703425	DNAJB6	571324
				chr4	4329441	4329664	ENSG00000168824	-20314																															chr7	157709849	157711557	DNAJB6	581043
				chr4	4763259	4765389	MSX1	-97069																															chr7	157738245	157738329	DNAJB6	608627
				chr4	6050440	6052554	JAKMIP1	150785																															chr7	157754600	157754746	DNAJB6	625013
				chr4	6107021	6107791	JAKMIP1	94876																															chr7	157785628	157787817	PTPRN2	593648
				chr4	6112876	6114699	JAKMIP1	88494																															chr7	157808584	157812153	PTPRN2	570002
[truncated: 2,465 more rows]
[truncated: 7 more columns]
